# Supplementary material for: New species and records of ortholasmatine harvestmen from México, Honduras, and the western United States (Opiliones, Nemastomatidae, Ortholasmatinae)
Source: Zookeys. 2010 Jul 30;(52):9–46. doi: 10.3897/zookeys.52.471 (PMC3088029; doi:10.3897/zookeys.52.471)
Supplement: XML Treatment for Ortholasmatinae [file zookeys.52.471-treatment1.xml]

<!DOCTYPE tp:taxon-treatment
  PUBLIC "-//TaxonX//DTD Taxonomic Treatment Publishing DTD v0 20100105//EN" "tax-treatment-NSO.dtd">
<tp:taxon-treatment xmlns:tp="http://www.plazi.org/taxpub"><tp:treatment-meta><mixed-citation publication-type="journal"><person-group><name><surname>Shear</surname><given-names>William A.</given-names></name></person-group><article-title>
                    New species and records of ortholasmatine harvestmen from México, Honduras, and the western United States (Opiliones, Nemastomatidae, Ortholasmatinae)
                </article-title><source>Zookeys</source><day>30</day><month>7</month><year>2010</year><volume>2010</volume><issue>52</issue><fpage>9</fpage><lpage>46</lpage><pub-id pub-id-type="doi">10.3897/zookeys.52.471</pub-id></mixed-citation></tp:treatment-meta><tp:nomenclature><label>Subfamily</label><tp:taxon-name>
                        <tp:taxon-name-part taxon-name-part-type="subfamily">Ortholasmatinae</tp:taxon-name-part>	
                    </tp:taxon-name><tp:taxon-authority>Shear &amp; Gruber, 1983</tp:taxon-authority><tp:nomenclature-citation-list><tp:nomenclature-citation><tp:taxon-name>Ortholasmatinae</tp:taxon-name><comment><xref ref-type="bibr" rid="B21">Shear and Gruber 1983, p. 13</xref> (see for pre-1983 references); Schwendinger &amp; Gruber 1992, p. 60; <xref ref-type="bibr" rid="B20">Shear 2006, p. 192</xref> (emended diagnosis).</comment></tp:nomenclature-citation></tp:nomenclature-citation-list></tp:nomenclature><tp:treatment-sec sec-type="Diagnosis"><title>Diagnosis.</title><p>Nemastomatid <tp:taxon-name>Opiliones</tp:taxon-name> with the anvil-shaped tubercles on the dorsum exaggerated, with long horizontal arms overlapping in patterns to form distinctive keel <!--PageBreak-->cells (<xref ref-type="fig" rid="F2">Figs 2, 3</xref>); lateral anterior margins of the carapace with at least one (up to three) forward-projecting lateral hood process on either side of the eye tubercle; eye tubercle in all but one genus with long, forward-projecting median hood process bearing large T-shaped tubercles laterally and sometimes dorsally. All these characters are absent from nemastomatines.</p></tp:treatment-sec><tp:treatment-sec sec-type="Key to Genera"><title>Key to Genera</title><table-wrap content-type="key" position="anchor" orientation="portrait"><table><tbody><tr><td rowspan="1" colspan="1">1.</td><td rowspan="1" colspan="1">With a forward-projecting process on the eye tubercle, bearing elongate T-shaped tubercles laterally</td><td rowspan="1" colspan="1">2</td></tr><tr><td rowspan="1" colspan="1">–</td><td rowspan="1" colspan="1">Without such a process, eye tubercle with small, blunt dorsal spine; Aguascalientes, Puebla, México</td><td rowspan="1" colspan="1"><tp:taxon-name>Martensolasma jocheni</tp:taxon-name> Shear</td></tr><tr><td rowspan="1" colspan="1">2.</td><td rowspan="1" colspan="1">Frontal border of the carapace with a single long process on either side of the eye tubercle</td><td rowspan="1" colspan="1">3</td></tr><tr><td rowspan="1" colspan="1">–</td><td rowspan="1" colspan="1">Frontal border of the carapace with two or more such processes</td><td rowspan="1" colspan="1">4</td></tr><tr><td rowspan="1" colspan="1">3.</td><td rowspan="1" colspan="1">Metapeltidium separated from both carapace and abdominal scutum; keel cells small, not in transverse rows; southern Japan and SE Asia</td><td rowspan="1" colspan="1"><tp:taxon-name>Cladolasma</tp:taxon-name> Suzuki</td></tr><tr><td rowspan="1" colspan="1">–</td><td rowspan="1" colspan="1">Metapeltidium fused to abdominal scutum, partially fused to carapace; keel cells larger, arranged in approximate transverse rows; northern Pacific coast of North America</td><td rowspan="1" colspan="1"><tp:taxon-name>Dendrolasma</tp:taxon-name> Banks</td></tr><tr><td rowspan="1" colspan="1">4.</td><td rowspan="1" colspan="1">Dorsal hood process with median armed tubercles; scute with rows of small cells between rows of large ones; males without a gland on first cheliceromere; central and northwestern México to Honduras</td><td rowspan="1" colspan="1"><tp:taxon-name>Trilasma</tp:taxon-name> Goodnight &amp; Goodnight</td></tr><tr><td rowspan="1" colspan="1">–</td><td rowspan="1" colspan="1">Dorsal hood process without median armed tubercles; only large cells on scute; males with dorsal gland on first cheliceromere; western North America from southern California to northern British Columbia</td><td rowspan="1" colspan="1"><tp:taxon-name>Ortholasma</tp:taxon-name> Banks</td></tr></tbody></table></table-wrap></tp:treatment-sec><tp:taxon-treatment><tp:treatment-meta><mixed-citation publication-type="journal"><person-group><name><surname>Shear</surname><given-names>William A.</given-names></name></person-group><article-title>
                    New species and records of ortholasmatine harvestmen from México, Honduras, and the western United States (Opiliones, Nemastomatidae, Ortholasmatinae)
                </article-title><source>Zookeys</source><day>30</day><month>7</month><year>2010</year><volume>2010</volume><issue>52</issue><fpage>9</fpage><lpage>46</lpage><pub-id pub-id-type="doi">10.3897/zookeys.52.471</pub-id></mixed-citation></tp:treatment-meta><tp:nomenclature><tp:taxon-name>
                            <tp:taxon-name-part taxon-name-part-type="genus">Martensolasma</tp:taxon-name-part>	
                        </tp:taxon-name><tp:taxon-authority>Shear, 2006</tp:taxon-authority><tp:nomenclature-citation-list><tp:nomenclature-citation><tp:taxon-name>Martensolasma</tp:taxon-name><comment><xref ref-type="bibr" rid="B20">Shear 2006</xref>, p. 192.</comment></tp:nomenclature-citation></tp:nomenclature-citation-list></tp:nomenclature><tp:treatment-sec sec-type="Type species"><title>Type species.</title><p>Martensolasma jocheni <xref ref-type="bibr" rid="B20">Shear, 2006</xref>, by monotypy.</p></tp:treatment-sec><tp:treatment-sec sec-type="Diagnosis"><title>Diagnosis.</title><p>Ortholasmatines lacking a median hood process on the eye tubercle and having a simple pattern of keel cells; scutum magnum present.</p></tp:treatment-sec><tp:taxon-treatment><tp:treatment-meta><mixed-citation publication-type="journal"><person-group><name><surname>Shear</surname><given-names>William A.</given-names></name></person-group><article-title>
                    New species and records of ortholasmatine harvestmen from México, Honduras, and the western United States (Opiliones, Nemastomatidae, Ortholasmatinae)
                </article-title><source>Zookeys</source><day>30</day><month>7</month><year>2010</year><volume>2010</volume><issue>52</issue><fpage>9</fpage><lpage>46</lpage><pub-id pub-id-type="doi">10.3897/zookeys.52.471</pub-id></mixed-citation></tp:treatment-meta><tp:nomenclature><tp:taxon-name>
                                <tp:taxon-name-part taxon-name-part-type="genus">Maratensolasma</tp:taxon-name-part>	
                                <tp:taxon-name-part taxon-name-part-type="species">jocheni</tp:taxon-name-part>
                            </tp:taxon-name><tp:taxon-authority>Shear, 2006</tp:taxon-authority><tp:nomenclature-citation-list><tp:nomenclature-citation><tp:taxon-name>Martensolasma jocheni</tp:taxon-name><comment><xref ref-type="bibr" rid="B20">Shear 2006</xref>, p. 193.</comment></tp:nomenclature-citation></tp:nomenclature-citation-list></tp:nomenclature><tp:treatment-sec sec-type="New record"><title>New record:</title><p>24 km north of Xicotepec de Juarez, 1070 m asl, oak forest litter, Puebla, México, collected 17 June 1983 by R. Anderson, male (AMNH).</p><!--PageBreak--></tp:treatment-sec><tp:treatment-sec sec-type="Notes"><title>Notes.</title><p>This specimen is virtually identical to the holotype and paratype males from Aguascalientes, Aguascalientes, México, despite having been collected about 480 km (300 miles) east-southeast of there. The Aguascalientes type specimens came from a garden, and I speculated that they might have been introduced, but then only considered introductions from outside México. While it is possible (though unlikely) that the species has a natural range of this size, the Aguascalientes specimens could have been brought to that major urban center with garden plants from Puebla. Future collecting may solve the dilemma, and may also produce the presently unknown females.</p></tp:treatment-sec></tp:taxon-treatment></tp:taxon-treatment><tp:taxon-treatment><tp:treatment-meta><mixed-citation publication-type="journal"><person-group><name><surname>Shear</surname><given-names>William A.</given-names></name></person-group><article-title>
                    New species and records of ortholasmatine harvestmen from México, Honduras, and the western United States (Opiliones, Nemastomatidae, Ortholasmatinae)
                </article-title><source>Zookeys</source><day>30</day><month>7</month><year>2010</year><volume>2010</volume><issue>52</issue><fpage>9</fpage><lpage>46</lpage><pub-id pub-id-type="doi">10.3897/zookeys.52.471</pub-id></mixed-citation></tp:treatment-meta><tp:nomenclature><tp:taxon-name>
                            <tp:taxon-name-part taxon-name-part-type="genus">Cladolasma</tp:taxon-name-part>	
                        </tp:taxon-name><tp:taxon-authority>Suzuki, 1963</tp:taxon-authority><tp:nomenclature-citation-list><tp:nomenclature-citation><tp:taxon-name>Cladolasma</tp:taxon-name><comment><xref ref-type="bibr" rid="B31">Suzuki 1963</xref>, p. 40. </comment></tp:nomenclature-citation><tp:nomenclature-citation><tp:taxon-name>Dendrolasma</tp:taxon-name><comment> Shear &amp; Gruber, 1983, p. 51 (in part, only <tp:taxon-name>Dendrolasma parvulum</tp:taxon-name><xref ref-type="bibr" rid="B31">Suzuki, 1963</xref>; complete pre-1983 references).</comment></tp:nomenclature-citation></tp:nomenclature-citation-list></tp:nomenclature><tp:treatment-sec sec-type="Type species"><title>Type species.</title><p><tp:taxon-name>Cladolasma parvula</tp:taxon-name> <xref ref-type="bibr" rid="B31">Suzuki, 1963</xref>, by monotypy. <xref ref-type="bibr" rid="B21">Shear and Gruber (1983)</xref> changed the name of the type species to parvulum to agree in gender with the generic name.</p></tp:treatment-sec><tp:treatment-sec sec-type="Diagnosis"><title>Diagnosis.</title><p>Ortholasmatines with single lateral hood processes on each side of eye tubercle (two or more such processes in <tp:taxon-name>Ortholasma</tp:taxon-name> and <tp:taxon-name>Trilasma</tp:taxon-name>), two-thirds or more length of median hood process; metapeltidium free from abdominal scutum (fused to scutum in <tp:taxon-name>Dendrolasma</tp:taxon-name>); scute ornamentation of small keel cells only (large or small cells in <tp:taxon-name>Dendrolasma</tp:taxon-name>); leg femoral microsculpture of broad denticles. Penis with short stylus, two lateral rows of macrosetae.</p></tp:treatment-sec><tp:treatment-sec sec-type="Included species"><title>Included species:</title><p>In addition to the type, <tp:taxon-name>Cladolasma angka</tp:taxon-name> (Schwendinger &amp; Gruber 1992).</p></tp:treatment-sec><tp:treatment-sec sec-type="Distribution"><title>Distribution.</title><p>Southern Japan; northern Thailand.</p></tp:treatment-sec><tp:treatment-sec sec-type="Notes"><title>Notes.</title><p>While the male of <tp:taxon-name>Cladolasma angka</tp:taxon-name> is unknown, <xref ref-type="bibr" rid="B17">Schwendinger and Gruber (1992)</xref> noted that the penis of <tp:taxon-name>Cladolasma parvulum</tp:taxon-name> is quite different from that of the North American <tp:taxon-name>Dendrolasma</tp:taxon-name>, with a shorter shaft, compressed glans and short, slender, pointed stylus—opposed to the long, thin shaft, flattened glans and spiral stylus of <tp:taxon-name>Dendrolasma</tp:taxon-name> (see illustrations of <tp:taxon-name>Cladolasma parvulum</tp:taxon-name> in <xref ref-type="bibr" rid="B21">Shear and Gruber 1983</xref>; penis unknown in <tp:taxon-name>Cladolasma angka</tp:taxon-name>). <xref ref-type="bibr" rid="B17">Schwendinger and Gruber (1992)</xref> pointed out several additional consistent differences between the North American and Asian species placed in <tp:taxon-name>Dendrolasma</tp:taxon-name>, and suggested the revalidation of <tp:taxon-name>Cladolasma</tp:taxon-name> for the two known Asian species. However, they described angka under <tp:taxon-name>Dendrolasma</tp:taxon-name>, and did not formalize the revalidation. The wide geographical separation of the two known species of <tp:taxon-name>Cladolasma</tp:taxon-name> and the dearth of collecting of soil and litter animals in southeast Asia and southern China almost guarantees the addition of numerous species to this genus in the future.</p><p>With regard to <tp:taxon-name>Dendrolasma</tp:taxon-name>, the two species now included there are quite different from one another. <tp:taxon-name>Dendrolasma mirabile</tp:taxon-name> <xref ref-type="bibr" rid="B1">Banks 1894</xref> has a scute ornamentation of large cells ranged in rows, while in <tp:taxon-name>Dendrolasma dentipalpe</tp:taxon-name> <xref ref-type="bibr" rid="B21">Shear and Gruber, 1983</xref>, there are <!--PageBreak--> only small cells even smaller than in <tp:taxon-name>Cladolasma</tp:taxon-name> species. In addition, <tp:taxon-name>Dendrolasma dentipalpe</tp:taxon-name> has unique secondary sexual modifications in males, including exaggerated cheliceral apophyses and a distomedial tooth on the palpal patella. Discovery of further species could lead to additional splitting of <tp:taxon-name>Dendrolasma</tp:taxon-name>.</p></tp:treatment-sec></tp:taxon-treatment><tp:taxon-treatment><tp:treatment-meta><mixed-citation publication-type="journal"><person-group><name><surname>Shear</surname><given-names>William A.</given-names></name></person-group><article-title>
                    New species and records of ortholasmatine harvestmen from México, Honduras, and the western United States (Opiliones, Nemastomatidae, Ortholasmatinae)
                </article-title><source>Zookeys</source><day>30</day><month>7</month><year>2010</year><volume>2010</volume><issue>52</issue><fpage>9</fpage><lpage>46</lpage><pub-id pub-id-type="doi">10.3897/zookeys.52.471</pub-id></mixed-citation></tp:treatment-meta><tp:nomenclature><tp:taxon-name>
                            <tp:taxon-name-part taxon-name-part-type="genus">Ortholasma</tp:taxon-name-part>	
                        </tp:taxon-name><tp:taxon-authority>Banks, 1894</tp:taxon-authority><tp:nomenclature-citation-list><tp:nomenclature-citation><tp:taxon-name>Ortholasma</tp:taxon-name><comment><xref ref-type="bibr" rid="B1">Banks 1894</xref>, p. 11; <xref ref-type="bibr" rid="B21">Shear and Gruber 1983, p. 14</xref> (in part; with all pre-1983 references); <xref ref-type="bibr" rid="B22">Shear and Gruber 1987, p. 134.</xref></comment></tp:nomenclature-citation></tp:nomenclature-citation-list></tp:nomenclature><tp:treatment-sec sec-type="Type species"><title>Type species.</title><p><tp:taxon-name>Ortholasma rugosum</tp:taxon-name> <xref ref-type="bibr" rid="B1">Banks 1894</xref>, by monotypy.</p></tp:treatment-sec><tp:treatment-sec sec-type="Emended diagnosis"><title>Emended diagnosis.</title><p>Ortholasmatines in which the median hood process arises rostrally and is distinctly spoon-shaped, widest past its midlength, and lacks a median, dorsal row of T-shaped tubercles (<tp:taxon-name>Trilasma</tp:taxon-name> species have parallel-sided median hood processes with a median row of tubercles); two lateral hood processes; males with glands dorsally on the first cheliceromere (glands lacking in <tp:taxon-name>Trilasma</tp:taxon-name>); male first cheliceromere with or without distal inner tooth; males of some species with palpal femoral and patellar glands (needs verification for all species using scanning electron microscopy); keel cells large, not subdivided into smaller cells (some cells subdivided in <tp:taxon-name>Trilasma</tp:taxon-name>; sometimes in <tp:taxon-name>Dendrolasma</tp:taxon-name>).</p></tp:treatment-sec><tp:treatment-sec sec-type="Notes"><title>Notes.</title><p><tp:taxon-name>Ortholasma</tp:taxon-name> species are best distinguished from one another by characters of the dorsal ornamentation, in particular the numbers of lateral T-shaped tubercles on the median hood process and the elevation of the median paired spines of the scute. The proportions of the appendages and their microsculpture are also valuable, but the form of the penis is so similar in all species that it is of little systematic value. The absence of an inner tooth on the basal articles of the chelicerae of males may be synapomorphic for at least some <tp:taxon-name>Ortholasma</tp:taxon-name>; however, <tp:taxon-name>Ortholasma rugosa</tp:taxon-name> has a small tooth, and the tooth is not present in all species of <tp:taxon-name>Trilasma</tp:taxon-name>.</p><p>As delimited here, <tp:taxon-name>Ortholasma</tp:taxon-name> is found almost exclusively in the United States and Canada, though <tp:taxon-name>Ortholasma coronadense</tp:taxon-name> extends into Baja California, México, on Islas Coronados, offshore and just south of the border with the United States. This species has not been reported from mainland Baja California, but likely occurs there.</p></tp:treatment-sec><tp:treatment-sec sec-type="Key to species of Ortholasma (adapted from Shear and Gruber 1983)"><title>Key to species of <tp:taxon-name>Ortholasma</tp:taxon-name> (adapted from <xref ref-type="bibr" rid="B21">Shear and Gruber 1983</xref>)</title><table-wrap content-type="key" position="anchor" orientation="portrait"><table><tbody><tr><td rowspan="1" colspan="1">1.</td><td rowspan="1" colspan="1">Large animals, males 4.5 mm or longer, females 6 mm or longer; southern Sierra Nevada in Tulare and Kern Cos., California</td><td rowspan="1" colspan="1"><tp:taxon-name>Ortholasma colossus</tp:taxon-name> sp. n.</td></tr><tr><td rowspan="1" colspan="1">–</td><td rowspan="1" colspan="1">Smaller animals, males less than 4 mm, females 4.5 mm or less</td><td rowspan="1" colspan="1">2</td></tr><tr><td rowspan="1" colspan="1">2.</td><td rowspan="1" colspan="1">Leg femora banded, body with median light stripe; northern California north to Vancouver Island</td><td rowspan="1" colspan="1"><tp:taxon-name>Ortholasma pictipes</tp:taxon-name> Banks</td></tr><tr><td rowspan="1" colspan="1">–</td><td rowspan="1" colspan="1">Leg femora not banded, body uniform in color</td><td rowspan="1" colspan="1">3</td></tr><tr><td rowspan="1" colspan="1">3.</td><td rowspan="1" colspan="1">Leg femora without false articulations; San Francisco Bay area</td><td rowspan="1" colspan="1"><tp:taxon-name>Ortholasma rugosum</tp:taxon-name> Banks<!--PageBreak--></td></tr><tr><td rowspan="1" colspan="1">–</td><td rowspan="1" colspan="1">At least second femora with false articulations</td><td rowspan="1" colspan="1">4</td></tr><tr><td rowspan="1" colspan="1">4.</td><td rowspan="1" colspan="1">All femora with false articulations; San Francisco Bay area south to Los Angeles, Sierra Nevada foothills, caves in higher Sierras</td><td rowspan="1" colspan="1"><tp:taxon-name>Ortholasma levipes</tp:taxon-name> Shear &amp; Gruber</td></tr><tr><td rowspan="1" colspan="1">–</td><td rowspan="1" colspan="1">False articulations only in femora 2 and 4; southern California and Coronado Islands</td><td rowspan="1" colspan="1"><tp:taxon-name>Ortholasma coronadense</tp:taxon-name> Cockerell</td></tr></tbody></table></table-wrap></tp:treatment-sec><tp:taxon-treatment><tp:treatment-meta><mixed-citation publication-type="journal"><person-group><name><surname>Shear</surname><given-names>William A.</given-names></name></person-group><article-title>
                    New species and records of ortholasmatine harvestmen from México, Honduras, and the western United States (Opiliones, Nemastomatidae, Ortholasmatinae)
                </article-title><source>Zookeys</source><day>30</day><month>7</month><year>2010</year><volume>2010</volume><issue>52</issue><fpage>9</fpage><lpage>46</lpage><pub-id pub-id-type="doi">10.3897/zookeys.52.471</pub-id></mixed-citation></tp:treatment-meta><tp:nomenclature><tp:taxon-name>
                                <tp:taxon-name-part taxon-name-part-type="genus">Ortholasma</tp:taxon-name-part>	
                                <tp:taxon-name-part taxon-name-part-type="species">colossus</tp:taxon-name-part>
                                <object-id xmlns:xlink="http://www.w3.org/1999/xlink" xlink:type="simple">urn:lsid:zoobank.org:act:78E03B21-192C-47C3-B964-C179BC06EF60</object-id>
                            </tp:taxon-name><tp:taxon-status xmlns:xlink="http://www.w3.org/1999/xlink" xlink:type="simple">sp. n.</tp:taxon-status><xref ref-type="fig" rid="F1">Figs 1</xref><xref ref-type="fig" rid="F3">8</xref><xref ref-type="fig" rid="F4">10</xref><xref ref-type="fig" rid="F5">20</xref><xref ref-type="fig" rid="F6">30, 31</xref></tp:nomenclature><tp:treatment-sec sec-type="Types"><title>Types.</title><p>Male holotype and two female paratypes collected in Bear Den Cave, Sequoia National Park, Tulare Co., California, 1 May 2004, by J. Krejcaet al. deposited in California Academy of Sciences (CAS); male and female paratypes from same locality, collected 17–18 July 2003 by J. Krejca et al. deposited in Field Museum of Natural History (FMNH).</p><fig id="F1" position="float" orientation="portrait"><label>Figure 1</label><caption><p><tp:taxon-name>Ortholasma colossus</tp:taxon-name> sp. n., live female specimen in habitat. Photo courtesy of Marshal Hedin.</p></caption><graphic xmlns:xlink="http://www.w3.org/1999/xlink" xlink:href="ZooKeys-052-009-g001.jpg" position="float" orientation="portrait" xlink:type="simple"/></fig></tp:treatment-sec><tp:treatment-sec sec-type="Diagnosis"><title>Diagnosis.</title><p>The notably larger size of the females distinguishes this species of <tp:taxon-name>Ortholasma</tp:taxon-name> from all others.</p></tp:treatment-sec><tp:treatment-sec sec-type="Etymology"><title>Etymology.</title><p>The species name, a Latin noun in apposition, refers to a gigantic statue, or by implication, anything outlandishly large for its type.</p></tp:treatment-sec><tp:treatment-sec sec-type="Description"><title>Description.</title><p>Male holotype: total length, 4.5, width, 2.25. Color uniform blackish brown, legs somewhat lighter brown. Carapace arcuate, about twice as wide as long, with complete lateral and posterior submarginal keels; median keels connect eye tubercle and <!--PageBreak-->innermost lateral hood process, lateral keels also arising on innermost lateral hood process. Two acute lateral hood processes each about half as long as median hood process. Circumocular keels absent, only subocular portion present. Median hood process arising dorsally on eye tubercle, length 1.6, width 1.0; bearing 24 lateral T-shaped tubercles, all connected. Metapeltidium free, complete keel along anterior margin. Scute 2.6 long, 2.25 wide. Pattern of scute keels typical, paired median scute spines low, scarcely standing above level of keels; posterior marginal keel with complete fenestrations (<xref ref-type="fig" rid="F2">Fig. 2</xref>).</p><p>Chelicerae (<xref ref-type="fig" rid="F3">Figs 4, 5</xref>, <xref ref-type="fig" rid="F4">10</xref>) with basal article 0.9 long, 0.25 wide, prominent epigamic gland with dense vestiture of small, fine setae (<xref ref-type="fig" rid="F3">Fig. 5</xref>), otherwise sparsely setose; second article 0.75 long, 0.21 wide, with small, curved mediobasal tooth. Palpus (<xref ref-type="fig" rid="F3">Figs 6</xref>, <xref ref-type="fig" rid="F5">20</xref>) with dense vestiture of clavate setae; trochanter with several ventral seta-tipped tubercles; tibia swollen; dimensions given in <xref ref-type="table" rid="T1">Table 1</xref>. Legs in order of length, 2 (11.95), 4 (9.7), 3 (6.3), 1 (5.8); metatarsus 2 with 8 false articulations, otherwise false articulations lacking; tarsi 1–4 with 10, 11, 10, 11 articles respectively. Lengths of leg segments given in <xref ref-type="table" rid="T1">Table 1</xref>. Leg femora with typical ornamentation (<xref ref-type="fig" rid="F3">Fig. 7</xref>).</p><p>Genital operculum broadly rounded, marginate, suture faintly indicated. Penis (<xref ref-type="fig" rid="F6">Fig. 30</xref>) 1.0 long, typically thin; glans (<xref ref-type="fig" rid="F6">Fig. 31</xref>) sinuate with hooked tip, subtended by small setae.</p><p>Female paratype: total length, 6.6, width, 4.2. Nonsexual characters as in male (<xref ref-type="fig" rid="F2">Fig. 3</xref>); median hood process 1.7 long, 0.9 wide. Scute 4.5 long, 4.2 wide. Chelicera without gland on basal article, distal article lacking tooth, basal article 1.05 long, 0.26 wide; distal article 0.90 long, 0.24 wide. Palpal tibia not swollen, dimensions given in <xref ref-type="table" rid="T2">Table 2</xref>. Legs in order of length, 2 (10.6), 4 (7.34), 3 (5.7), 1 (4.87); metatarsus 2 with 6 false articulations; tarsi 1–4 with 7, 8, 9, 11 articles respectively. Lengths of leg segments given in <xref ref-type="table" rid="T2">Table 2</xref>. Genital operculum broadly rounded, marginate, without suture. Ovipositor typical.</p><table-wrap id="T1" position="float" orientation="portrait"><label>Table 1.</label><caption><p>Appendage article measurements (mm) of <tp:taxon-name>Ortholasma colossus</tp:taxon-name> male.</p></caption><table><tr><th rowspan="1" colspan="1"/><th rowspan="1" colspan="1">Femur</th><th rowspan="1" colspan="1">Patella</th><th rowspan="1" colspan="1">Tibia</th><th rowspan="1" colspan="1">Metatarsus</th><th rowspan="1" colspan="1">Tarsus</th></tr><tr><td rowspan="1" colspan="1">Palpus</td><td rowspan="1" colspan="1">1.10</td><td rowspan="1" colspan="1">0.76</td><td rowspan="1" colspan="1">0.70</td><td rowspan="1" colspan="1">-</td><td rowspan="1" colspan="1">0.52</td></tr><tr><td rowspan="1" colspan="1">Leg 1</td><td rowspan="1" colspan="1">1.90</td><td rowspan="1" colspan="1">0.60</td><td rowspan="1" colspan="1">1.10</td><td rowspan="1" colspan="1">1.10</td><td rowspan="1" colspan="1">1.10</td></tr><tr><td rowspan="1" colspan="1">Leg 2</td><td rowspan="1" colspan="1">4.00</td><td rowspan="1" colspan="1">0.75</td><td rowspan="1" colspan="1">3.50</td><td rowspan="1" colspan="1">2.50</td><td rowspan="1" colspan="1">1.20</td></tr><tr><td rowspan="1" colspan="1">Leg 3</td><td rowspan="1" colspan="1">1.90</td><td rowspan="1" colspan="1">0.40</td><td rowspan="1" colspan="1">2.00</td><td rowspan="1" colspan="1">0.90</td><td rowspan="1" colspan="1">1.10</td></tr><tr><td rowspan="1" colspan="1">Leg 4</td><td rowspan="1" colspan="1">3.20</td><td rowspan="1" colspan="1">1.00</td><td rowspan="1" colspan="1">3.00</td><td rowspan="1" colspan="1">1.30</td><td rowspan="1" colspan="1">1.20</td></tr></table></table-wrap></tp:treatment-sec><tp:treatment-sec sec-type="Distribution"><title>Distribution.</title><p>All specimens deposited in CAS unless otherwise noted. CALIFORNIA: Fresno Co., 3 mi. south of Trimmer, 4 June 1967, under rhyolite in oak forest, T. Briggs, female (AMNH). Tulare Co., Johnsondale, Kern River, 4 July 1956, V. Roth, W. Gertsch, female (AMNH); Lost Soldier’s Cave, December 1977, A. Grubbs, female (AMNH); 21 July 2003, J. Krejcaet al., female, 23 July 2003, molt fragment, 9 November 2003, female; Lightening Cave, 30 June 1952, A. Lange, female (used for SEM; AMNH); Sequoia National Park, Ash Mtn., 26 April 1951, E. Schlinger, male (AMNH); Paradise Cave, 30 April 2004, J. Krejca et al., male, juveniles; Lange Cave, 6 May 2004, J. Krejca et al., male, 2 females, 6 May 2004, male, female, 7 May 2004, <!--PageBreak-->late instar juvenile; Carmoe Crevice, 5 July 2003, J. Krejcaet al., male; May’s Cave, 16 May 2004, J. Krejca et al., female, early juvenile; Hidden Cave, 15 November 2003, J. Krejca, V. Loftin, male; Highway 245, 14 mi. north of Woodlake, near Cottonwood Creek and Rattlesnake Creek confluence, 26 March 2009, M. Hedin et al., female (pictured alive and in the field in <xref ref-type="fig" rid="F1">Fig. 1</xref>).</p><table-wrap id="T2" position="float" orientation="portrait"><label>Table 2.</label><caption><p>Appendage article measurements (mm) of <tp:taxon-name>Ortholasma colossus</tp:taxon-name> female.</p></caption><table><tr><th rowspan="1" colspan="1"/><th rowspan="1" colspan="1">Femur</th><th rowspan="1" colspan="1">Patella</th><th rowspan="1" colspan="1">Tibia</th><th rowspan="1" colspan="1">Metatarsus</th><th rowspan="1" colspan="1">Tarsus</th></tr><tr><td rowspan="1" colspan="1">Palpus</td><td rowspan="1" colspan="1">1.10</td><td rowspan="1" colspan="1">0.90</td><td rowspan="1" colspan="1">0.70</td><td rowspan="1" colspan="1">-</td><td rowspan="1" colspan="1">0.46</td></tr><tr><td rowspan="1" colspan="1">Leg 1</td><td rowspan="1" colspan="1">1.50</td><td rowspan="1" colspan="1">0.52</td><td rowspan="1" colspan="1">1.20</td><td rowspan="1" colspan="1">1.00</td><td rowspan="1" colspan="1">1.10</td></tr><tr><td rowspan="1" colspan="1">Leg 2</td><td rowspan="1" colspan="1">3.50</td><td rowspan="1" colspan="1">0.80</td><td rowspan="1" colspan="1">2.60</td><td rowspan="1" colspan="1">2.10</td><td rowspan="1" colspan="1">1.60</td></tr><tr><td rowspan="1" colspan="1">Leg 3</td><td rowspan="1" colspan="1">1.80</td><td rowspan="1" colspan="1">0.52</td><td rowspan="1" colspan="1">1.52</td><td rowspan="1" colspan="1">0.90</td><td rowspan="1" colspan="1">0.96</td></tr><tr><td rowspan="1" colspan="1">Leg 4</td><td rowspan="1" colspan="1">2.20</td><td rowspan="1" colspan="1">0.80</td><td rowspan="1" colspan="1">2.20</td><td rowspan="1" colspan="1">1.10</td><td rowspan="1" colspan="1">1.04</td></tr></table></table-wrap></tp:treatment-sec><tp:treatment-sec sec-type="Notes"><title>Notes.</title><p>The preponderance of cave records is probably misleading; the species shows no signs of troglomorphosis and specimens from caves are nearly identical to the few surface-collected specimens. The cool, moist environment of caves probably attracts individuals (troglophily). Caves have been much more thoroughly collected than surface habitats, and in this case most of the records come from a biological survey of the caves of Sequoia and Kings Canyon National Parks. The caves mentioned in the Distribution section are located on a map in <xref ref-type="bibr" rid="B24">Shear and Shelley (2008: Fig. 9)</xref>. The Fresno Co. record may be questionable. The label places Trimmer in Kern Co., but according to all sources, it is an unincorporated community in Fresno Co., on the north shore of the Pine Flat Reservoir (shown on some maps as Isabella Reservoir). The elevation in the vicinity is less than 610 m (2000’) asl, while no other records of the species but one (near Woodlake) come from below 2100 m (about 7000’) asl. If accurate, this record suggests a wider distribution for <tp:taxon-name>Ortholasma colossus</tp:taxon-name> sp. n.</p><p>The size of the species, at least 50% longer than the next largest, is striking when seen side-by-side with congeners; only <tp:taxon-name>Ortholasma rugosum</tp:taxon-name> approaches it with some 4.5-mm-long males. However, most males of <tp:taxon-name>Ortholasma colossus</tp:taxon-name> sp. n. are longer than 4.5 mm, and the largest females of <tp:taxon-name>Ortholasma rugosum</tp:taxon-name> are only 4.8 mm long, compared to the usual 6–7 mm in colossus sp. n.</p></tp:treatment-sec></tp:taxon-treatment></tp:taxon-treatment><tp:taxon-treatment><tp:treatment-meta><mixed-citation publication-type="journal"><person-group><name><surname>Shear</surname><given-names>William A.</given-names></name></person-group><article-title>
                    New species and records of ortholasmatine harvestmen from México, Honduras, and the western United States (Opiliones, Nemastomatidae, Ortholasmatinae)
                </article-title><source>Zookeys</source><day>30</day><month>7</month><year>2010</year><volume>2010</volume><issue>52</issue><fpage>9</fpage><lpage>46</lpage><pub-id pub-id-type="doi">10.3897/zookeys.52.471</pub-id></mixed-citation></tp:treatment-meta><tp:nomenclature><tp:taxon-name>
                            <tp:taxon-name-part taxon-name-part-type="genus">Trilasma</tp:taxon-name-part>	
                        </tp:taxon-name><tp:taxon-authority>Goodnight &amp; Goodnight, 1942</tp:taxon-authority><tp:nomenclature-citation-list><tp:nomenclature-citation><tp:taxon-name>Trilasma</tp:taxon-name><comment><xref ref-type="bibr" rid="B7">Goodnight and Goodnight 1942, p. 7.</xref></comment></tp:nomenclature-citation><tp:nomenclature-citation><tp:taxon-name>Ortholasma</tp:taxon-name><comment><xref ref-type="bibr" rid="B21">Shear and Gruber 1983, p. 14</xref> (in part; only the species bolivari and sbordonii; see for complete references before 1983).</comment></tp:nomenclature-citation><tp:nomenclature-citation><tp:taxon-name>Ruaxphilos</tp:taxon-name><comment><xref ref-type="bibr" rid="B8">Goodnight &amp; Goodnight 1945a, p. 299.</xref> First synonymized with <tp:taxon-name>Ortholasma</tp:taxon-name> by <xref ref-type="bibr" rid="B21">Shear and Gruber (1983).</xref></comment></tp:nomenclature-citation></tp:nomenclature-citation-list></tp:nomenclature><tp:treatment-sec sec-type="Type species"><title>Type species.</title><p> Trilasma bolivari Goodnight &amp; Goodnight, 1942, by monotypy. Of Ruaxphilos, Ruaxphilos petrunkevitchou Goodnight &amp; Goodnight, 1945, by monotypy.</p></tp:treatment-sec><!--PageBreak--><tp:treatment-sec sec-type="Emended diagnosis"><title>Emended diagnosis.</title><p>Ortholasmatines in which the median hood process arises dorsally, projects anteriorly in a shallow curve, and is parallel-sided or nearly so, with a dorsal row or rows of tubercles (spoon-shaped and lacking dorsal tubercles in <tp:taxon-name>Ortholasma</tp:taxon-name>); two or three lateral hood processes; males without cheliceral glands (cheliceral glands present in <tp:taxon-name>Ortholasma</tp:taxon-name>); male first cheliceromere with distal inner tooth, dorsal tooth or sharp tubercle present or absent, curved mediobasal tooth on second cheliceromere (not verified for species known only from females); palpal patella with only two seta-bearing tubercles (<tp:taxon-name>Ortholasma</tp:taxon-name> with several); large keel cells separated by transverse rows of much smaller keel cells (<tp:taxon-name>Ortholasma</tp:taxon-name> lacks rows of smaller cells; <tp:taxon-name>Dendrolasma</tp:taxon-name> has either large or small cells but not both).</p><fig id="F2" position="float" orientation="portrait"><label>Figures 2, 3.</label><caption><p>Scanning electron micrographs of <tp:taxon-name>Ortholasma colossus</tp:taxon-name> sp. n., dorsal views. <bold>2</bold> male <bold>3</bold> female.</p></caption><graphic xmlns:xlink="http://www.w3.org/1999/xlink" xlink:href="ZooKeys-052-009-g002.jpg" position="float" orientation="portrait" xlink:type="simple"/></fig><fig id="F3" position="float" orientation="portrait"><label>Figures 4–9.</label><caption><p>Scanning electron micrographs. <bold>4-8</bold> <tp:taxon-name>Ortholasma colossus</tp:taxon-name> sp. n. <bold>4</bold> right chelicerae of male, mesal view <bold>5</bold> glandular area of basal cheliceral article of male, mesal view <bold>6</bold> right palpus of male, mesal view <bold>7</bold> sculpture of second femur of female <bold>8</bold> kugelhaare of female palpus <bold>9</bold> <tp:taxon-name>Trilasma trispinosum</tp:taxon-name> sp. n., branched tubercles forming small keel cells of scute.</p></caption><graphic xmlns:xlink="http://www.w3.org/1999/xlink" xlink:href="ZooKeys-052-009-g003.jpg" position="float" orientation="portrait" xlink:type="simple"/></fig></tp:treatment-sec><tp:treatment-sec sec-type="Notes"><title>Notes.</title><p><tp:taxon-name>Trilasma</tp:taxon-name> consists of seven species extending from Nuevo León, México, in the north to Honduras in the south. Not much ecological information is available. One species, sbordonii, is troglomorphic, but while other cave collections exist, none of the other species seems especially adapted for life underground (although both petersprousei sp. n. and tempestado sp. n. have unusually long, thin legs and palpi) and probably are at most troglophilic. Surface collections are from cloud forest litter, and from under the bark of pines. Except for chipinquensis, collected at an altitude of about 1525 m (5000’), all species come from altitudes ranging from 2100–3050 m (7000–10000’) asl.</p><p><tp:taxon-name>Trilasma</tp:taxon-name> species are immediately separable from <tp:taxon-name>Ortholasma</tp:taxon-name> species due to the presence of areas of small keel cells on the abdominal scutum (compare <xref ref-type="fig" rid="F7">Figs 42</xref>, <xref ref-type="fig" rid="F8">45</xref>, and <xref ref-type="fig" rid="F13">54</xref> with <xref ref-type="fig" rid="F1">1</xref>, <xref ref-type="fig" rid="F2">2</xref>). It appears that the small cell groups are at the anterior borders of the scute areas because in some species the first group is to be found at the very anterior margin of the scute (of area 1) and succeeding groups appear anterior to the paired median<!--PageBreak--> spines of the succeeding areas. The maximum number of groups is thus five, but the anteriormost is absent in some species, and the posteriormost is generally broken up into two groups on either side of the midline and consists of just two or three small cells on each side, or may be absent as well. The small cell groups of areas 2, 3 and 4 are the most marked and are successively wider, with the group of area 4 occupying about two-thirds the width of the scute and consisting of up to 20 small cells. In addition, <tp:taxon-name>Trilasma</tp:taxon-name> species have dorsal tubercles on the median hood process of the eye tubercle; these may be few (trispinosum sp. n., <xref ref-type="fig" rid="F7">Fig. 43</xref>) or very numerous (tempestado sp. n., <xref ref-type="fig" rid="F8">Fig. 44</xref>) and bearing branches that connect complexly with each other and with the <!--PageBreak-->usual lateral tubercles. Instead of the typically spatulate dorsal hood processes of <tp:taxon-name>Ortholasma</tp:taxon-name> species, <tp:taxon-name>Trilasma</tp:taxon-name> species have dorsal hood processes with nearly parallel sides that are obviously longer and narrower than in the former genus, reaching an extreme in the very narrow hood of <tp:taxon-name>Trilasma</tp:taxon-name> trispinosum sp. n. (<xref ref-type="fig" rid="F7">Fig. 43</xref>). In several species the process tapers apically to a point.</p><p><tp:taxon-name>Trilasma</tp:taxon-name> species are on average significantly smaller than <tp:taxon-name>Ortholasma</tp:taxon-name> species, ranging from a minimum of 2.1 mm in length to just 3.4 mm, including the hood. As in other members of the subfamily, the order of legs in length is 2, 4, 3, 1. In some species false articulations are present in at least some femora and metatarsi, but sometimes only in males. The detailed ornamentation of the leg femora, of taxonomic value in <tp:taxon-name>Ortholasma</tp:taxon-name>, because it differs between species, is quite uniform in <tp:taxon-name>Trilasma</tp:taxon-name>, consisting of numerous, short, club-shaped setae, among which are dispersed a few blunt, rod-shaped setae on elevated sockets. This character was studied for all species using scanning electron microscopy. The short, club-shaped setae are clearly seen to be hollow in some of the photomicrographs, but there appear not to be any pores communicating with the outside. In species of both <tp:taxon-name>Ortholasma</tp:taxon-name> and <tp:taxon-name>Dendrolasma</tp:taxon-name>, the longer setae on elevated sockets are acute and tapered, not blunt and rod-shaped.</p><p>Sexual dimorphism in <tp:taxon-name>Trilasma</tp:taxon-name> species is more pronounced than in <tp:taxon-name>Ortholasma</tp:taxon-name> species. Males are significantly smaller than females, with relatively longer <!--PageBreak-->legs, especially legs 2 and 4, which may also have increased numbers of tarsal segments, and in some species the males have false articulations in the fourth leg femora that are not present in the females. In addition to the basal, median tooth on the second cheliceral segment and the glands in the patellae and tibiae of the palpi, males of <tp:taxon-name>Trilasma</tp:taxon-name> species may have somewhat reduced dorsal ornamentation when compared to females, expressed in fewer small cells and lower paired tubercles of the dorsal areas. This dimorphism is especially notable at the posterior margin of the scute, where in females there is an obvious “post and rail fence” with long “posts” <xref ref-type="bibr" rid="B21">(Shear and Gruber, 1983)</xref>; in males of the same species, this feature may be hardly noticeable.</p><p>The following characters seem to be useful in defining and separating the species of <tp:taxon-name>Trilasma</tp:taxon-name>: the relative length and robustness of the legs, the presence <!--PageBreak-->or absence and the number (if present) of false articulations in the femora and metatarsi of the legs (this may be sexually dimorphic in some species), the range of numbers of tarsal articles (difficult to evaluate because of small sample size; the counts given should be taken as variable by one or two articles in either direction), the relative prominence of the ocular keels, the patterns of small keel cells on the scute, the height of the paired area tubercles, and the shape and size of the dorsal hood process. In addition, there are autapomorphies of single species, such as the very narrow dorsal hood process and three lateral hood processes in <tp:taxon-name>Trilasma trispinosum</tp:taxon-name> sp. n.</p><!--PageBreak--><p>While I am still certain that <tp:taxon-name>Ruaxphilos</tp:taxon-name> is a synonym of <tp:taxon-name>Trilasma</tp:taxon-name>, it is no longer clear that <tp:taxon-name>Ruaxphilos petrunkevitchou</tp:taxon-name> Goodnight &amp; Goodnight, 1945 is a synonym of <tp:taxon-name>Trilasma bolivari</tp:taxon-name>, as placed by <xref ref-type="bibr" rid="B21">Shear and Gruber (1983)</xref>. The type specimen of the former species came from Veracruz, whereas the latter is known from several localities in the transverse volcanic belt of central México.</p><fig id="F4" position="float" orientation="portrait"><label>Figures 10–19.</label><caption><p>Right chelicerae, mesal views. <bold>10</bold> Ortholasma colossus sp. n., male <bold>11</bold> <tp:taxon-name>Trilasma ranchonuevo</tp:taxon-name> sp. n., male <bold>12</bold> <tp:taxon-name>Trilasma trispinosum</tp:taxon-name> sp. n., female <bold>13</bold> <tp:taxon-name>Trilasma trispinosum</tp:taxon-name> sp. n., male <bold>14</bold> <tp:taxon-name>Trilasma tempestado</tp:taxon-name> sp. n., female <bold>15</bold> <tp:taxon-name>Trilasma tempestado</tp:taxon-name> sp. n., male <bold>16</bold> <tp:taxon-name>Trilasma petersprousei</tp:taxon-name> sp. n., female <bold>17</bold> <tp:taxon-name>Trilasma chipinquensis</tp:taxon-name> sp. n., female <bold>18</bold> <tp:taxon-name>Trilasma hidalgo</tp:taxon-name> sp. n., male <bold>19</bold> <tp:taxon-name>Trilasma tropicum</tp:taxon-name> sp. n., male. All drawings to the same scale.</p></caption><graphic xmlns:xlink="http://www.w3.org/1999/xlink" xlink:href="ZooKeys-052-009-g004.jpg" position="float" orientation="portrait" xlink:type="simple"/></fig><fig id="F5" position="float" orientation="portrait"><label>Figures 20–29.</label><caption><p>Right palpi, lateral views. <bold>20</bold> <tp:taxon-name>Ortholasma colossus</tp:taxon-name> sp. n., male <bold>21</bold> <tp:taxon-name>Trilasma ranchonuevo</tp:taxon-name> sp. n., male <bold>22</bold> <tp:taxon-name>Trilasma trispinosum</tp:taxon-name> sp. n., male <bold>23</bold> <tp:taxon-name>Trilasma tempestado</tp:taxon-name> sp. n., male <bold>24</bold> <tp:taxon-name>Trilasma tempestado</tp:taxon-name> sp. n., female <bold>25</bold> <tp:taxon-name>Trilasma petersprousei</tp:taxon-name> sp. n., female <bold>26</bold> <tp:taxon-name>Trilasma chipinquensis</tp:taxon-name> sp. n., female <bold>27</bold> <tp:taxon-name>Trilasma hidalgo</tp:taxon-name> sp. n., male <bold>28</bold> <tp:taxon-name>Trilasma tropicum</tp:taxon-name> sp. n., female <bold>29</bold> <tp:taxon-name>Trilasma tropicum</tp:taxon-name> sp. n., male. All drawings to the same scale.</p></caption><graphic xmlns:xlink="http://www.w3.org/1999/xlink" xlink:href="ZooKeys-052-009-g005.jpg" position="float" orientation="portrait" xlink:type="simple"/></fig><fig id="F6" position="float" orientation="portrait"><label>Figures 30–41.</label><caption><p>Penes. <bold>30</bold>, <bold>31</bold> <tp:taxon-name>Ortholasma colossus</tp:taxon-name> <bold>30</bold> dorsal view <bold>31</bold> glans <bold>32</bold>, <bold>33</bold> <tp:taxon-name>Trilasma ranchonuevo</tp:taxon-name> sp. n. <bold>32</bold> dorsal view <bold>33</bold> glans <bold>34</bold>, <bold>35</bold> <tp:taxon-name>Trilasma trispinosum</tp:taxon-name> sp. n. <bold>34</bold> dorsal view <bold>35</bold> glans <bold>36</bold>, <bold>37</bold> <tp:taxon-name>Trilasma tempestado</tp:taxon-name> sp. n. <bold>36</bold> dorsal view <bold>37</bold> glans <bold>38</bold>, <bold>39</bold> <tp:taxon-name>Trilasma tropicum</tp:taxon-name> sp. n. <bold>38</bold> dorsal view <bold>39</bold> glans <bold>40</bold>, <bold>41</bold> <tp:taxon-name>Trilasma hidalgo</tp:taxon-name> sp. n. <bold>40</bold> lateral view <bold>41</bold> glans. All drawings to the same scale; penis of <tp:taxon-name>Ortholasma colossus</tp:taxon-name> is 1 mm long.</p></caption><graphic xmlns:xlink="http://www.w3.org/1999/xlink" xlink:href="ZooKeys-052-009-g006.jpg" position="float" orientation="portrait" xlink:type="simple"/></fig></tp:treatment-sec><tp:treatment-sec sec-type="Key to species of Trilasma"><title>Key to species of Trilasma</title><table-wrap content-type="key" position="anchor" orientation="portrait"><table><tbody><tr><td rowspan="1" colspan="1">1.</td><td rowspan="1" colspan="1">Troglomorphic facies, depigmented animals with reduced eyes and elongate legs and palpi; caves in Tamaulipas</td><td rowspan="1" colspan="1"><tp:taxon-name>Trilasma sbordonii</tp:taxon-name> (Šilhavý)</td></tr><tr><td rowspan="1" colspan="1">–</td><td rowspan="1" colspan="1">Medium tan or dark brown to black animals with normal eyes</td><td rowspan="1" colspan="1">2</td></tr><tr><td rowspan="1" colspan="1">2.</td><td rowspan="1" colspan="1">Two lateral hood processes</td><td rowspan="1" colspan="1">4</td></tr><tr><td rowspan="1" colspan="1">–</td><td rowspan="1" colspan="1">Three lateral hood processes</td><td rowspan="1" colspan="1">3</td></tr><tr><td rowspan="1" colspan="1">3.</td><td rowspan="1" colspan="1">Femora 2 and 4 of males each with a false articulations (females unknown); median hood process normally broad, with 5 or 6 dorsal tubercles; Tamaulipas</td><td rowspan="1" colspan="1"><tp:taxon-name>Trilasma ranchonuevo</tp:taxon-name> sp. n.</td></tr><tr><td rowspan="1" colspan="1">–</td><td rowspan="1" colspan="1">All femora of males with false articulations; median hood process extremely narrow, with only 1 or 2 dorsal tubercles; Veracruz</td><td rowspan="1" colspan="1"><tp:taxon-name>Trilasma trispinosum</tp:taxon-name> sp. n.</td></tr><tr><td rowspan="1" colspan="1">4.</td><td rowspan="1" colspan="1">Femur of second leg longer than or equal to scute length</td><td rowspan="1" colspan="1">5</td></tr><tr><td rowspan="1" colspan="1">–</td><td rowspan="1" colspan="1">Femur of second leg shorter than scute</td><td rowspan="1" colspan="1">6</td></tr><tr><td rowspan="1" colspan="1">5.</td><td rowspan="1" colspan="1">Fourth femur with two false articulations; second femur about as long as scute; Nuevo Léon</td><td rowspan="1" colspan="1"><tp:taxon-name>Trilasma tempestado</tp:taxon-name> sp. n.</td></tr><tr><td rowspan="1" colspan="1">–</td><td rowspan="1" colspan="1">All femora without false articulations; second femur longer than scute; San Luis Potosí</td><td rowspan="1" colspan="1"><tp:taxon-name>Trilasma petersprousei</tp:taxon-name> sp. n.</td></tr><tr><td rowspan="1" colspan="1">6.</td><td rowspan="1" colspan="1">Fourth femur with a basal false articulation; Nuevo Léon</td><td rowspan="1" colspan="1"><tp:taxon-name>Trilasma chipinquensis</tp:taxon-name> sp. n.</td></tr><tr><td rowspan="1" colspan="1">–</td><td rowspan="1" colspan="1">All femora lacking false articulations</td><td rowspan="1" colspan="1">7</td></tr><tr><td rowspan="1" colspan="1">7.</td><td rowspan="1" colspan="1">Second metatarsus with two or three false articulations; Distrito Federal, Puebla and adjacent states</td><td rowspan="1" colspan="1"><tp:taxon-name>Trilasma bolivari</tp:taxon-name> Goodnight &amp; Goodnight</td></tr><tr><td rowspan="1" colspan="1">–</td><td rowspan="1" colspan="1">Second metatarsus without false articulations</td><td rowspan="1" colspan="1">8</td></tr><tr><td rowspan="1" colspan="1">8.</td><td rowspan="1" colspan="1">Males about 3.0 mm long; about 15 dorsal tubercles on median hood process; Hidalgo, México</td><td rowspan="1" colspan="1"><tp:taxon-name>Trilasma hidalgo</tp:taxon-name> sp. n.</td></tr><tr><td rowspan="1" colspan="1">–</td><td rowspan="1" colspan="1">Males about 2.5 mm long; about 8 dorsal tubercles on median hood process; Honduras</td><td rowspan="1" colspan="1"><tp:taxon-name>Trilasma tropicum</tp:taxon-name> sp. n.</td></tr></tbody></table></table-wrap></tp:treatment-sec><!--PageBreak--><tp:taxon-treatment><tp:treatment-meta><mixed-citation publication-type="journal"><person-group><name><surname>Shear</surname><given-names>William A.</given-names></name></person-group><article-title>
                    New species and records of ortholasmatine harvestmen from México, Honduras, and the western United States (Opiliones, Nemastomatidae, Ortholasmatinae)
                </article-title><source>Zookeys</source><day>30</day><month>7</month><year>2010</year><volume>2010</volume><issue>52</issue><fpage>9</fpage><lpage>46</lpage><pub-id pub-id-type="doi">10.3897/zookeys.52.471</pub-id></mixed-citation></tp:treatment-meta><tp:nomenclature><tp:taxon-name>
                                <tp:taxon-name-part taxon-name-part-type="genus">Trilasma</tp:taxon-name-part>
                                <tp:taxon-name-part taxon-name-part-type="species">ranchonuevo</tp:taxon-name-part>
                                <object-id xmlns:xlink="http://www.w3.org/1999/xlink" xlink:type="simple">urn:lsid:zoobank.org:act:7BCAB326-0BF9-414A-8E16-BC5773077567</object-id>
                            </tp:taxon-name><tp:taxon-status xmlns:xlink="http://www.w3.org/1999/xlink" xlink:type="simple">sp. n.</tp:taxon-status><xref ref-type="fig" rid="F4">Figs 11</xref><xref ref-type="fig" rid="F5">21</xref><xref ref-type="fig" rid="F6">32, 33</xref><xref ref-type="fig" rid="F9">47</xref></tp:nomenclature><tp:treatment-sec sec-type="Type"><title>Type.</title><p>Male holotype (TMM) from Rancho Nuevo, Tamaulipas, México, collected 10 April 1982 by Terri Treacy.</p></tp:treatment-sec><tp:treatment-sec sec-type="Diagnosis"><title>Diagnosis.</title><p>Like <tp:taxon-name>Trilasma trispinosum</tp:taxon-name> sp. n., ranchonuevo sp. n. has three lateral hood processes, but the median hood process of ranchonuevo sp. n. is much broader and has more dorsal tubercles. There are more small keel cells on the scute of trispinosum sp. n. than in ranchonuevo sp. n.The male of ranchonuevo sp. n. has a single false articulation in each of the second and fourth leg femora; such are present in all legs of trispinosum sp. n. males. Tarsal counts of the single available specimen are 3, 4, 4, 4, the lowest for any <tp:taxon-name>Trilasma</tp:taxon-name>.</p></tp:treatment-sec><tp:treatment-sec sec-type="Etymology"><title>Etymology.</title><p>The species epithet, a noun in apposition, refers to the type locality.</p></tp:treatment-sec><tp:treatment-sec sec-type="Description"><title>Description.</title><p>Male holotype: total length, 2.7, width, 1.6. Color pale tan to yellowish brown. Carapace arcuate, about 1.5X as wide as long, with complete lateral and posterior submarginal keels; pair of median keels connecting eye tubercle and innermost lateral hood process, lateral keels arising both on innermost and middle lateral hood processes. Three blunt lateral hood processes each about one-half as long as median hood process. Circumocular keels suppressed, subocular portion vaguely indicated, eyes relatively large, bulging. Median hood process arising dorsally on eye tubercle, with nearly parallel sides, then converging distally, length 0.9, width 0.3; median keels of carapace continuing as rows of lateral tubercles on median hood process, about 18–20 lateral tubercles, linearly connected; 5 or 6 dorsal tubercles present, connected linearly to one another but not obviously to lateral tubercles. Metapeltidium free, complete keel along anterior margin, 6 tubercles posterior to keel, connected to it by single branch each. Scute 1.6 long, 1.6 wide. All keels relatively low. Small keel cells present only on areas 2–4, as single transverse rows of 6–8 cells. Paired median scute spines prominent, on areas 4, 5 larger than adjacent keel tubercles (<xref ref-type="fig" rid="F9">Fig. 47</xref>).</p><p>Chelicerae (<xref ref-type="fig" rid="F4">Fig. 11</xref>) with basal article 0.62 long, 0.22 wide, sparsely setose, with small, median distal tooth; second article 0.62 long, 0.20 wide, with dark, median basal tooth. Palpus (<xref ref-type="fig" rid="F5">Fig. 21</xref>) with dense vestiture of clavate setae; patella and tibia swollen, but glands not marked by patches of small setae, trochanter with ventral seta-tipped tubercles very low, almost obselete; dimensions given in <xref ref-type="table" rid="T3">Table 3</xref>. Legs in order <!--PageBreak-->of length, 2 (6.66), 4 (4.74), 3 (3.12), 1 (3.0); metatarsus 2 with 2 false articulations, femora 2, 4 with single basal false articulation; tarsi 1–4 with 3, 4, 4, 4 articles respectively. Lengths of leg segments given in <xref ref-type="table" rid="T3">Table 3</xref>. Length/width ratios of femora, in order: 3.64, 8.33, 3.46, 7.0. Leg femora with typical ornamentation.</p><p>Genital operculum broadly rounded, marginate, notched. Penis (<xref ref-type="fig" rid="F6">Figs 32, 33</xref>) typical of genus.</p><table-wrap id="T3" position="float" orientation="portrait"><label>Table 3.</label><caption><p>Appendage article measurements of <tp:taxon-name>Trilasma ranchonuevo</tp:taxon-name> sp. n. male.</p></caption><table><tr><th rowspan="1" colspan="1"/><th rowspan="1" colspan="1">Femur</th><th rowspan="1" colspan="1">Patella</th><th rowspan="1" colspan="1">Tibia</th><th rowspan="1" colspan="1">Metatarsus</th><th rowspan="1" colspan="1">Tarsus</th></tr><tr><td rowspan="1" colspan="1">Palpus</td><td rowspan="1" colspan="1">0.70</td><td rowspan="1" colspan="1">0.50</td><td rowspan="1" colspan="1">0.50</td><td rowspan="1" colspan="1">-</td><td rowspan="1" colspan="1">0.31</td></tr><tr><td rowspan="1" colspan="1">Leg 1</td><td rowspan="1" colspan="1">0.80</td><td rowspan="1" colspan="1">0.40</td><td rowspan="1" colspan="1">0.60</td><td rowspan="1" colspan="1">0.80</td><td rowspan="1" colspan="1">0.40</td></tr><tr><td rowspan="1" colspan="1">Leg 2</td><td rowspan="1" colspan="1">1.50</td><td rowspan="1" colspan="1">0.60</td><td rowspan="1" colspan="1">1.20</td><td rowspan="1" colspan="1">1.94</td><td rowspan="1" colspan="1">1.60</td></tr><tr><td rowspan="1" colspan="1">Leg 3</td><td rowspan="1" colspan="1">0.90</td><td rowspan="1" colspan="1">0.44</td><td rowspan="1" colspan="1">0.66</td><td rowspan="1" colspan="1">0.72</td><td rowspan="1" colspan="1">0.40</td></tr><tr><td rowspan="1" colspan="1">Leg 4</td><td rowspan="1" colspan="1">1.40</td><td rowspan="1" colspan="1">0.52</td><td rowspan="1" colspan="1">1.00</td><td rowspan="1" colspan="1">1.00</td><td rowspan="1" colspan="1">0.82</td></tr></table></table-wrap></tp:treatment-sec><tp:treatment-sec sec-type="Notes"><title>Notes.</title><p>The male holotype of <tp:taxon-name>Trilasma ranchonuevo</tp:taxon-name> sp. n. is significantly larger than the male paratype of <tp:taxon-name>Trilasma trispinosum</tp:taxon-name> sp. n. and has longer legs. The pattern of small cells on the scute is quite different, and the median hood process is much broader in relation to its width, with many more dorsal tubercles. On the left side of the body of the holotype, the innermost lateral hood process is irregularly developed, suggesting <!--PageBreak-->that the innermost process is the “extra” one and that its presence or absence might be subject to variation.</p><p>Rancho Nuevo is in the Sierra Nevada Oriental in western Tamaulipas, near the Nuevo Léon border and about 22 miles northwest of Ciudad Victoria. Coordinates: 23°51'50.40N; 99°27'07.43W, elevation 8600’ (2650 m).While the region around Rancho Nuevo is famous for its caves, this specimen was collected on the surface and shows no signs of troglobiosis.</p></tp:treatment-sec></tp:taxon-treatment><tp:taxon-treatment><tp:treatment-meta><mixed-citation publication-type="journal"><person-group><name><surname>Shear</surname><given-names>William A.</given-names></name></person-group><article-title>
                    New species and records of ortholasmatine harvestmen from México, Honduras, and the western United States (Opiliones, Nemastomatidae, Ortholasmatinae)
                </article-title><source>Zookeys</source><day>30</day><month>7</month><year>2010</year><volume>2010</volume><issue>52</issue><fpage>9</fpage><lpage>46</lpage><pub-id pub-id-type="doi">10.3897/zookeys.52.471</pub-id></mixed-citation></tp:treatment-meta><tp:nomenclature><tp:taxon-name>
                                <tp:taxon-name-part taxon-name-part-type="genus">Trilasma</tp:taxon-name-part>
                                <tp:taxon-name-part taxon-name-part-type="species">trispinosum</tp:taxon-name-part>
                                <object-id xmlns:xlink="http://www.w3.org/1999/xlink" xlink:type="simple">urn:lsid:zoobank.org:act:F39EF9AA-DD3B-48F2-8C8E-B0EC3E17BF6D</object-id>
                            </tp:taxon-name><tp:taxon-status xmlns:xlink="http://www.w3.org/1999/xlink" xlink:type="simple">sp. n.</tp:taxon-status><xref ref-type="fig" rid="F3">Figs 9</xref><xref ref-type="fig" rid="F4">12, 13</xref><xref ref-type="fig" rid="F5">22</xref><xref ref-type="fig" rid="F6">34, 35</xref><xref ref-type="fig" rid="F7">42, 43</xref></tp:nomenclature><tp:treatment-sec sec-type="Types"><title>Types.</title><p>Female holotype, male and female paratypes (TMM) from Puerto del Aire, Veracruz, México, collected 6 January 1966 by J. Richter, in cloud forest oak litter.</p></tp:treatment-sec><tp:treatment-sec sec-type="Diagnosis"><title>Diagnosis.</title><p>Differing from all other <tp:taxon-name>Trilasma</tp:taxon-name> except ranchonuevo sp. n.in the three, rather than two, lateral hood processes of the carapace, but distinct from ranchonuevo sp. n. in the extremely narrow median hood process, with only a few dorsal tubercles.</p></tp:treatment-sec><tp:treatment-sec sec-type="Etymology"><title>Etymology.</title><p>The species epithet refers to the three lateral hood processes.</p></tp:treatment-sec><tp:treatment-sec sec-type="Description"><title>Description.</title><p>Female holotype: total length, 2.6, width, 1.7. Color uniform chestnut brown, legs somewhat lighter brown, proximal parts of femora whitish yellow. Carapace arcuate, about 1.5X as wide as long, with complete lateral and posterior submarginal keels; pair of median keels connect eye tubercle and innermost lateral hood process, lateral keels also arising on innermost lateral hood process. Three blunt lateral hood processes each about one-fourth as long as median hood process. Circumocular keels absent, subocular portion vaguely indicated, eyes relatively large, bulging. Median hood process arising dorsally on eye tubercle, narrow, length 0.9, width 0.11; median keels of carapace continue as rows of reduced lateral tubercles on median hood process, about 18–20 lateral tubercles, linearly connected; only 2 or 3 dorsal tubercles present. Metapeltidium free, complete keel along anterior margin, 6 tubercles posterior to keel, connected to it by single branch each. Scute 1.5 long, 1.7 wide. All keels relatively low. Small keel cells of scute area 1 absent, small keel cell rows progressively wider posteriorly, widest on area 4; small cells of area 5 in two groups either side of midline. Paired median scute spines small, on areas 4, 5 no larger than adjacent keel tubercles (<xref ref-type="fig" rid="F7">Figs 42, 43</xref>).</p><!--PageBreak--><p>Chelicerae (<xref ref-type="fig" rid="F4">Fig. 12</xref>) with basal article 0.65 long, 0.18 wide, sparsely setose; second article 0.52 long, 0.18 wide. Palpus with dense vestiture of clavate setae; trochanter with ventral seta-tipped tubercles; dimensions given in <xref ref-type="table" rid="T4">Table 4</xref>. Legs in order of length, 2 (5.45), 4 (4.99), 3 (3.10), 1 (3.05); metatarsi without false articulations, femur 4 with single basal false articulation; tarsi 1–4 with 4, 5, 4, 5 articles respectively. Lengths of leg segments given in <xref ref-type="table" rid="T4">Table 4</xref>. Length/width ratios of femora, in order: 3.5, 7.0, 3.75, 5.25. Leg femora with typical ornamentation.</p><p>Genital operculum broadly rounded, marginate, with suture. Ovipositor typical of subfamily.</p><p>Male paratype: total length, 2.3, width, 1.2. Nonsexual characters as in female, but dorsal ornament reduced, obscured in paratype by secretion; median hood process 0.79 long, 0.2 wide. Scute 1.2 long, 1.2 wide. Chelicera (<xref ref-type="fig" rid="F4">Fig. 13</xref>) without gland on basal article, second article with forward-projecting tooth, basal article 0.60 long, <!--PageBreak-->0.20 wide; distal article 0.51 long, 0.15 wide. Palpal patella and tibia swollen, small ventral glandular areas indicated by patches of fine setae (<xref ref-type="fig" rid="F5">Fig. 22</xref>), dimensions of palpus given in <xref ref-type="table" rid="T5">Table 5</xref>. Legs in order of length, 2 (5.76), 4 (4.96), 3 (3.32), 1 (3.22); all femora with single, basal false articulation, metatarsi without false articulations; tarsi 1–4 with 4, 5, 4, 5 articles respectively. Lengths of leg segments given in <xref ref-type="table" rid="T5">Table 5</xref>. Length/width ratios of femora, in order: 3.9, 9.8, 4.0, 6.1. Genital operculum broadly rounded, marginate, with two small, lateral notches. Penis typical (<xref ref-type="fig" rid="F6">Figs 34, 35</xref>).</p><fig id="F7" position="float" orientation="portrait"><label>Figures 42, 43.</label><caption><p>Scanning electron micrographs of female <tp:taxon-name>Trilasma trispinosum</tp:taxon-name> sp. n. <bold>42</bold> body, dorsal view <bold>43</bold> hood, dorsal view.</p></caption><graphic xmlns:xlink="http://www.w3.org/1999/xlink" xlink:href="ZooKeys-052-009-g007.jpg" position="float" orientation="portrait" xlink:type="simple"/></fig><table-wrap id="T4" position="float" orientation="portrait"><label>Table 4.</label><caption><p>Appendage article measurements of <tp:taxon-name>Trilasma trispinosum</tp:taxon-name> sp. n. female.</p></caption><table><tr><th rowspan="1" colspan="1"/><th rowspan="1" colspan="1">Femur</th><th rowspan="1" colspan="1">Patella</th><th rowspan="1" colspan="1">Tibia</th><th rowspan="1" colspan="1">Metatarsus</th><th rowspan="1" colspan="1">Tarsus</th></tr><tr><td rowspan="1" colspan="1">Palpus</td><td rowspan="1" colspan="1">0.60</td><td rowspan="1" colspan="1">0.57</td><td rowspan="1" colspan="1">0.50</td><td rowspan="1" colspan="1">-</td><td rowspan="1" colspan="1">0.25</td></tr><tr><td rowspan="1" colspan="1">Leg 1</td><td rowspan="1" colspan="1">0.70</td><td rowspan="1" colspan="1">0.40</td><td rowspan="1" colspan="1">0.50</td><td rowspan="1" colspan="1">0.80</td><td rowspan="1" colspan="1">0.65</td></tr><tr><td rowspan="1" colspan="1">Leg 2</td><td rowspan="1" colspan="1">1.05</td><td rowspan="1" colspan="1">0.55</td><td rowspan="1" colspan="1">0.70</td><td rowspan="1" colspan="1">1.60</td><td rowspan="1" colspan="1">1.55</td></tr><tr><td rowspan="1" colspan="1">Leg 3</td><td rowspan="1" colspan="1">0.75</td><td rowspan="1" colspan="1">0.40</td><td rowspan="1" colspan="1">0.50</td><td rowspan="1" colspan="1">0.80</td><td rowspan="1" colspan="1">0.65</td></tr><tr><td rowspan="1" colspan="1">Leg 4</td><td rowspan="1" colspan="1">1.05</td><td rowspan="1" colspan="1">0.40</td><td rowspan="1" colspan="1">0.74</td><td rowspan="1" colspan="1">1.00</td><td rowspan="1" colspan="1">1.80</td></tr></table></table-wrap><table-wrap id="T5" position="float" orientation="portrait"><label>Table 5.</label><caption><p>Appendage article measurements of <tp:taxon-name>Trilasma trispinosum</tp:taxon-name> sp. n. male.</p></caption><table><tr><th rowspan="1" colspan="1"/><th rowspan="1" colspan="1">Femur</th><th rowspan="1" colspan="1">Patella</th><th rowspan="1" colspan="1">Tibia</th><th rowspan="1" colspan="1">Metatarsus</th><th rowspan="1" colspan="1">Tarsus</th></tr><tr><td rowspan="1" colspan="1">Palpus</td><td rowspan="1" colspan="1">0.65</td><td rowspan="1" colspan="1">0.51</td><td rowspan="1" colspan="1">0.49</td><td rowspan="1" colspan="1">-</td><td rowspan="1" colspan="1">0.30</td></tr><tr><td rowspan="1" colspan="1">Leg 1</td><td rowspan="1" colspan="1">0.78</td><td rowspan="1" colspan="1">0.40</td><td rowspan="1" colspan="1">0.50</td><td rowspan="1" colspan="1">0.80</td><td rowspan="1" colspan="1">0.74</td></tr><tr><td rowspan="1" colspan="1">Leg 2</td><td rowspan="1" colspan="1">1.18</td><td rowspan="1" colspan="1">0.44</td><td rowspan="1" colspan="1">0.74</td><td rowspan="1" colspan="1">1.70</td><td rowspan="1" colspan="1">1.70</td></tr><tr><td rowspan="1" colspan="1">Leg 3</td><td rowspan="1" colspan="1">0.80</td><td rowspan="1" colspan="1">0.38</td><td rowspan="1" colspan="1">0.60</td><td rowspan="1" colspan="1">0.74</td><td rowspan="1" colspan="1">0.80</td></tr><tr><td rowspan="1" colspan="1">Leg 4</td><td rowspan="1" colspan="1">1.10</td><td rowspan="1" colspan="1">0.46</td><td rowspan="1" colspan="1">0.80</td><td rowspan="1" colspan="1">1.30</td><td rowspan="1" colspan="1">1.30</td></tr></table></table-wrap></tp:treatment-sec><tp:treatment-sec sec-type="Notes"><title>Notes.</title><p>This species is the most distinctive of all <tp:taxon-name>Trilasma</tp:taxon-name> species due to the very short and narrow median hood process, which has only one or two dorsal armed tubercles. The female holotype (<xref ref-type="fig" rid="F7">Figs 42, 43</xref>) is anomalous in that the keel extending from the eye tubercle to the posterior margin of the carapace is doubled on the left side. The pattern of keel cells is very distinct in the female holotype and paratype, but the male paratype has a much-reduced ornament. However, this is uncertain because of the thick secretion covering the dorsum and median hood process in the single available specimen; this material could not be cleaned off using ultrasonics, or methanol as a solvent. Notable also is the presence in the male of basal false articulations in all the femora. In the female, only the fourth femur has a basal false articulation. The presence of palpal glands in the male palpal patellae and tibiae is indicated by the patch of fine setae on the ventral side, and in still-adhering secretion on the tibia.</p><p>Puerto del Aire is a small village west of the larger city of Acultzingo, Veracruz, and southeast of Morelos Canadá, Puebla, virtually at the Puebla-Veracruz border (18°42'13.5N; 97°21'29.6W). The elevation is about 2556 m (7500 ft.) asl.</p><!--PageBreak--></tp:treatment-sec></tp:taxon-treatment><tp:taxon-treatment><tp:treatment-meta><mixed-citation publication-type="journal"><person-group><name><surname>Shear</surname><given-names>William A.</given-names></name></person-group><article-title>
                    New species and records of ortholasmatine harvestmen from México, Honduras, and the western United States (Opiliones, Nemastomatidae, Ortholasmatinae)
                </article-title><source>Zookeys</source><day>30</day><month>7</month><year>2010</year><volume>2010</volume><issue>52</issue><fpage>9</fpage><lpage>46</lpage><pub-id pub-id-type="doi">10.3897/zookeys.52.471</pub-id></mixed-citation></tp:treatment-meta><tp:nomenclature><tp:taxon-name>
                                <tp:taxon-name-part taxon-name-part-type="genus">Trilasma</tp:taxon-name-part>
                                <tp:taxon-name-part taxon-name-part-type="species">tempestado</tp:taxon-name-part>
                                <object-id xmlns:xlink="http://www.w3.org/1999/xlink" xlink:type="simple">urn:lsid:zoobank.org:act:2755568D-A57D-4B19-80BF-62EE1547B1DC</object-id>
                            </tp:taxon-name><tp:taxon-status xmlns:xlink="http://www.w3.org/1999/xlink" xlink:type="simple">sp. n.</tp:taxon-status><xref ref-type="fig" rid="F4">Figs 14, 15</xref><xref ref-type="fig" rid="F5">23, 24</xref><xref ref-type="fig" rid="F6">36, 37</xref><xref ref-type="fig" rid="F8">44, 45</xref><xref ref-type="fig" rid="F10">48</xref></tp:nomenclature><tp:treatment-sec sec-type="Types"><title>Types.</title><p>Holotype female and male paratype (TMM) from Cueva de Polvo Tempestado, 1–2 km south of San Josecito, Nuevo Léon, México, collected 1 March 1989 by George Veni and Allan Cobb; female paratype (TMM) from Sótano de las Tres Ventanas, Purifacición area, Cuauhtémoc, Nuevo Léon, México, collected 29 November 1981 by Paul Fambro; male paratype (TMM) from Pozo de las Pantaletas, Santa Marta de Arriba, 20 km southeast of Zaragoza (UTM 433010/2656459), collected 26 November 1999 by Peter Sprouse. See Notes, below, for a detailed discussion of these localities.</p></tp:treatment-sec><tp:treatment-sec sec-type="Diagnosis"><title>Diagnosis.</title><p>A long-legged, pale species most similar to <tp:taxon-name>Trilasma petersprousei</tp:taxon-name> sp. n., which is about half again as large. <tp:taxon-name>Trilasma tempestado</tp:taxon-name> sp. n.has the second femur about the same length as the scute, and has two false articulations in the fourth femora of both males and females, while petersprousei sp. n. lacks femoral false articulations. With the male paratype only 2.1 mm in length, this species is the smallest known <tp:taxon-name>Trilasma</tp:taxon-name>, about the same size as <tp:taxon-name>Martensolasma jocheni</tp:taxon-name>, the smallest known ortholasmatine.</p><fig id="F8" position="float" orientation="portrait"><label>Figures 44, 45.</label><caption><p>Scanning electron micrographs of female <tp:taxon-name>Trilasma tempestado</tp:taxon-name> sp. n. <bold>44</bold> hood, dorsal view <bold>45</bold> body, dorsal view.</p></caption><graphic xmlns:xlink="http://www.w3.org/1999/xlink" xlink:href="ZooKeys-052-009-g008.jpg" position="float" orientation="portrait" xlink:type="simple"/></fig></tp:treatment-sec><tp:treatment-sec sec-type="Etymology"><title>Etymology.</title><p>The species epithet is a noun in apposition, referring to the type locality.</p></tp:treatment-sec><tp:treatment-sec sec-type="Description"><title>Description.</title><p>Female holotype: total length, 2.6, width, 1.5. Color pale tan to yellowish brown. Carapace arcuate, about 1.5X as wide as long, with complete lateral and posterior submarginal keels; pair of median keels connecting eye tubercle and innermost lateral hood process, lateral keels arising both on innermost and middle lateral hood processes. Two blunt lateral hood processes each about one-third or less as long as median hood process. Circumocular keels suppressed, but subocular portion visible, eyes relatively small. Median hood process arising dorsally on eye tubercle, with nearly parallel sides, then converging distally, widest at about midlength, length 0.90, width 0.40; median keels of carapace continuing as rows of lateral tubercles on median hood process, about 20 lateral tubercles, linearly connected; 11–12 dorsal tubercles present, connected complexly to one another and to lateral tubercles. Metapeltidium free, complete keel along anterior margin, 4 tubercles posterior to keel, connected to it by single branch each. Scute 1.6 long, 1.5 wide. All keels relatively high. Small keel cells present on areas 1–5; area 1 with 3–4 small cells in midline, area 2 with about 10 small cells in transverse row less than ½ width of scute, area 3 with about 16 small cells in midline, area 4 with 20–23 small cells in transverse row about <!--PageBreak-->2/3 width of scute, area 5 with two paramedian groups of 3–4 small cells. Paired median scute spines relatively prominent, on all areas distinctly larger than adjacent keel tubercles (<xref ref-type="fig" rid="F8">Figs 44, 45</xref>).</p><p>Chelicerae (<xref ref-type="fig" rid="F4">Fig. 14</xref>) with basal article 0.60 long, 0.20 wide, sparsely setose; second article 0.56 long, 0.18 wide. Palpus (<xref ref-type="fig" rid="F5">Fig. 24</xref>) slender, with dense vestiture of clavate setae; trochanter with two prominent seta-bearing ventral tubercles; dimensions given in <xref ref-type="table" rid="T6">Table 6</xref>. Legs in order of length, 2 (8.80), 4 (6.12), 3 (4.48), 1 (4.32); metatarsus 2 with 3 false articulations, femora 4 with 3 false articulations; tarsi 1–4 with 5, 6, 7, 8 articles respectively. Lengths of leg segments given in <xref ref-type="table" rid="T6">Table 6</xref>. Length/width ratios of femora, in order: 7.33, 16.67, 8.0, 12.14. Leg femora with typical ornamentation.</p><p>Genital operculum broadly rounded, separated from sternite by suture. Ovipositor typical of genus.</p><!--PageBreak--><p>Male paratype: total length, 2.1, width, 1.3. Color uniform light chestnut brown. Nonsexual characters as in female (see <xref ref-type="fig" rid="F8">Figs 44, 45</xref>, <xref ref-type="fig" rid="F9">48</xref> and description, above), but dorsal ornament somewhat reduced; median hood process 0.70 long, 0.25 wide. Scute 1.3 long, 1.3 wide. Chelicera (<xref ref-type="fig" rid="F4">Fig. 15</xref>) without gland on basal article, second article with strong, anteriodorsal, slightly hooked, conical protuberance, basal article 0.50 long, 0.17 wide; distal article 0.52 long, 0.16 wide. Palpal patellae and tibiae swollen, epigamic glands present and marked by patches of fine setae (<xref ref-type="fig" rid="F5">Fig. 23</xref>), dimensions of palpus given in <xref ref-type="table" rid="T7">Table 7</xref>. Legs in order of length, 2 (8.68), 4 (6.00), 3 (4.48), 1 (4.26); metatarsus 2 with 2 false articulations, femur 4 with 3 false articulations; tarsi 1–4 with 5, 5, 6, 6 articles respectively. Lengths of leg segments given in <xref ref-type="table" rid="T7">Table 7</xref>. Length/width ratios of femora, in order: 7.43, 20.0, 6.89, 10.5. Genital operculum broadly rounded, marginate, with two small, lateral notches. Penis typical (<xref ref-type="fig" rid="F6">Figs 36, 37</xref>).</p><table-wrap id="T6" position="float" orientation="portrait"><label>Table 6.</label><caption><p>Appendage article measurements of <tp:taxon-name>Trilasma tempestado</tp:taxon-name> sp. n. female.</p></caption><table><tr><th rowspan="1" colspan="1"/><th rowspan="1" colspan="1">Femur</th><th rowspan="1" colspan="1">Patella</th><th rowspan="1" colspan="1">Tibia</th><th rowspan="1" colspan="1">Metatarsus</th><th rowspan="1" colspan="1">Tarsus</th></tr><tr><td rowspan="1" colspan="1">Palpus</td><td rowspan="1" colspan="1">0.80</td><td rowspan="1" colspan="1">0.65</td><td rowspan="1" colspan="1">0.56</td><td rowspan="1" colspan="1">-</td><td rowspan="1" colspan="1">0.34</td></tr><tr><td rowspan="1" colspan="1">Leg 1</td><td rowspan="1" colspan="1">1.10</td><td rowspan="1" colspan="1">0.40</td><td rowspan="1" colspan="1">0.70</td><td rowspan="1" colspan="1">1.12</td><td rowspan="1" colspan="1">1.00</td></tr><tr><td rowspan="1" colspan="1">Leg 2</td><td rowspan="1" colspan="1">2.00</td><td rowspan="1" colspan="1">0.60</td><td rowspan="1" colspan="1">1.50</td><td rowspan="1" colspan="1">2.90</td><td rowspan="1" colspan="1">1.80</td></tr><tr><td rowspan="1" colspan="1">Leg 3</td><td rowspan="1" colspan="1">1.12</td><td rowspan="1" colspan="1">0.40</td><td rowspan="1" colspan="1">0.80</td><td rowspan="1" colspan="1">1.16</td><td rowspan="1" colspan="1">1.00</td></tr><tr><td rowspan="1" colspan="1">Leg 4</td><td rowspan="1" colspan="1">1.70</td><td rowspan="1" colspan="1">0.40</td><td rowspan="1" colspan="1">1.28</td><td rowspan="1" colspan="1">1.50</td><td rowspan="1" colspan="1">1.24</td></tr></table></table-wrap><table-wrap id="T7" position="float" orientation="portrait"><label>Table 7.</label><caption><p>Appendage article measurements of <tp:taxon-name>Trilasma tempestado</tp:taxon-name> sp. n. male.</p></caption><table><tr><th rowspan="1" colspan="1"/><th rowspan="1" colspan="1">Femur</th><th rowspan="1" colspan="1">Patella</th><th rowspan="1" colspan="1">Tibia</th><th rowspan="1" colspan="1">Metatarsus</th><th rowspan="1" colspan="1">Tarsus</th></tr><tr><td rowspan="1" colspan="1">Palpus</td><td rowspan="1" colspan="1">0.72</td><td rowspan="1" colspan="1">0.60</td><td rowspan="1" colspan="1">0.46</td><td rowspan="1" colspan="1">-</td><td rowspan="1" colspan="1">0.30</td></tr><tr><td rowspan="1" colspan="1">Leg 1</td><td rowspan="1" colspan="1">0.90</td><td rowspan="1" colspan="1">0.46</td><td rowspan="1" colspan="1">0.64</td><td rowspan="1" colspan="1">0.90</td><td rowspan="1" colspan="1">0.90</td></tr><tr><td rowspan="1" colspan="1">Leg 2</td><td rowspan="1" colspan="1">1.50</td><td rowspan="1" colspan="1">0.56</td><td rowspan="1" colspan="1">1.08</td><td rowspan="1" colspan="1">2.00</td><td rowspan="1" colspan="1">1.30</td></tr><tr><td rowspan="1" colspan="1">Leg 3</td><td rowspan="1" colspan="1">0.84</td><td rowspan="1" colspan="1">0.50</td><td rowspan="1" colspan="1">0.66</td><td rowspan="1" colspan="1">0.80</td><td rowspan="1" colspan="1">0.96</td></tr><tr><td rowspan="1" colspan="1">Leg 4</td><td rowspan="1" colspan="1">1.40</td><td rowspan="1" colspan="1">0.56</td><td rowspan="1" colspan="1">1.28</td><td rowspan="1" colspan="1">1.00</td><td rowspan="1" colspan="1">1.10</td></tr></table></table-wrap></tp:treatment-sec><tp:treatment-sec sec-type="Notes"><title>Notes.</title><p>Like <tp:taxon-name>Trilasma petersprousei</tp:taxon-name> sp. n., this species is pale and long-legged, yet does not appear to be a troglobiont. It occurs in at least two distinct karst areas. Cueva de Polvo Tempestado is located 1–2 km south of the village of San Josecito (23°58'12.68N; 99°54'21.18W, elev. ca. 2300m (7570’)). This is a small, vertical cave, one of several in the area. Sótano de las Tres Ventanas is a pit in the well-known Río Purificación karst region located in Nuevo Léon and Tamaulipas between Zaragoza, NL, and Ciudad Victoria, Tamps. The coordinates are 23°53’30.583N; 99°28’20.445W, at an elevation of 2210 m asl. The entrance pit drops 35 m to a rubble pile, which slopes down to a plug at -45 meters. Temperature measured at this point was 8.6° C during exploration on 29 November 1981 (P. Sprouse, pers. comm.) Sistema Purificación, located<!--PageBreak--> in this area, is one of the deepest and longest cave systems in México. Pozo de las Pantaletas is located near the village of Santa Marta at coordinates of 23°51’40.16N; 99°41’23.982W and an elevation of 2800 m asl. This is a vertical cave with multiple rope drops leading to a depth of 140 m. All of these records are rather tightly clustered in a mountainous region of Nuevo Léon that makes an easterly salient into Tamaulipas 35–45 km northwest of Ciudad Victoria. It would be no surprise to see specimens from the adjoining part of Tamaulipas.</p></tp:treatment-sec></tp:taxon-treatment><tp:taxon-treatment><tp:treatment-meta><mixed-citation publication-type="journal"><person-group><name><surname>Shear</surname><given-names>William A.</given-names></name></person-group><article-title>
                    New species and records of ortholasmatine harvestmen from México, Honduras, and the western United States (Opiliones, Nemastomatidae, Ortholasmatinae)
                </article-title><source>Zookeys</source><day>30</day><month>7</month><year>2010</year><volume>2010</volume><issue>52</issue><fpage>9</fpage><lpage>46</lpage><pub-id pub-id-type="doi">10.3897/zookeys.52.471</pub-id></mixed-citation></tp:treatment-meta><tp:nomenclature><tp:taxon-name>
                                <tp:taxon-name-part taxon-name-part-type="genus">Trilasma</tp:taxon-name-part>
                                <tp:taxon-name-part taxon-name-part-type="species">petersprousei</tp:taxon-name-part>
                                <object-id xmlns:xlink="http://www.w3.org/1999/xlink" xlink:type="simple">urn:lsid:zoobank.org:act:A8DA8437-E2B4-4F4E-8434-05EEAFAC56BC</object-id>
                            </tp:taxon-name><tp:taxon-status xmlns:xlink="http://www.w3.org/1999/xlink" xlink:type="simple">sp. n.</tp:taxon-status><xref ref-type="fig" rid="F4">Figs 16</xref><xref ref-type="fig" rid="F5">25</xref><xref ref-type="fig" rid="F9">46</xref></tp:nomenclature><tp:treatment-sec sec-type="Types"><title>Types.</title><p>Female holotype (TMM) from Hoya de las Guaguas, 10 km south of Aquismón, San Luis Potosí, México, collected 29 August 1986 by Peter Sprouse.</p></tp:treatment-sec><tp:treatment-sec sec-type="Diagnosis"><title>Diagnosis.</title><p> Trilasma petersprousei sp. n. is a long-legged species, with long, thin pedipalps. The high tarsal count of the holotype (6, 12, 6, 8) and the presence of 12 false articulations in the second metatarsi also distinguish it from other species.</p><fig id="F9" position="float" orientation="portrait"><label>Figures 46, 47.</label><caption><p>Photographs of bodies, dorsal views. <bold>46</bold> male Trilasma petersprousei sp. n. <bold>47</bold> female <tp:taxon-name>Trilasma ranchoneuvo</tp:taxon-name> sp. n.</p></caption><graphic xmlns:xlink="http://www.w3.org/1999/xlink" xlink:href="ZooKeys-052-009-g009.jpg" position="float" orientation="portrait" xlink:type="simple"/></fig><fig id="F10" position="float" orientation="portrait"><label>Figures 48, 49.</label><caption><p>Photographs of bodies, dorsal views. <bold>48</bold> male Trilasma tempestado sp. n. <bold>49</bold> male <tp:taxon-name>Trilasma tropicum</tp:taxon-name> sp. n.</p></caption><graphic xmlns:xlink="http://www.w3.org/1999/xlink" xlink:href="ZooKeys-052-009-g010.jpg" position="float" orientation="portrait" xlink:type="simple"/></fig></tp:treatment-sec><tp:treatment-sec sec-type="Etymology"><title>Etymology.</title><p>The species is named for the collector, Peter Sprouse of Zara Environmental, LLC, a noted explorer of Mexican caves who has collected many new species of troglobionts and troglophiles.</p></tp:treatment-sec><tp:treatment-sec sec-type="Description"><title>Description.</title><p>Female holotype: total length, 3.4, width, 1.9. Color pale tan to yellowish brown. Carapace arcuate, about 1.5X as wide as long, with complete lateral and posterior submarginal keels; pair of median keels connecting eye tubercle and innermost lateral hood process, lateral keels arising both on innermost and middle lateral hood processes. Two blunt lateral hood processes each about one-half as long as median hood process. Circumocular keels suppressed, but subocular portion obvious, eyes relatively large, bulging. Median hood process arising dorsally on eye tubercle, with nearly parallel sides, then converging distally, widest slightly beyond midlength, length 1.10, width 0.45; median keels of carapace continuing as rows of lateral tubercles on median hood process, about 20 lateral tubercles, linearly connected; about 15 dorsal tubercles present, connected complexly to one another and to lateral tubercles. Metapeltidium free, complete keel along anterior margin, 6 tubercles posterior to keel, connected to it by single branch each. Scute 1.8 long, 1.9 wide. All keels relatively low. Small keel cells present on areas 1–4; area 1 with 2–3 small cells in midline, area <!--PageBreak-->2 with 4–6 small cells in transverse row less than ½ width of scute, area 3 with 5–6 small cells in midline, area 4 with 10–12 small cells in transverse row about ½ width of scute. Paired median scute spines not prominent, on areas 4, 5 only slightly larger than adjacent keel tubercles (<xref ref-type="fig" rid="F9">Fig. 46</xref>).</p><p>Chelicerae (<xref ref-type="fig" rid="F4">Fig. 16</xref>) with basal article 0.70 long, 0.23 wide, sparsely setose; second article 0.72 long, 0.20 wide. Palpus (<xref ref-type="fig" rid="F5">Fig. 25</xref>) slender, with dense vestiture of clavate setae; trochanter with two prominent seta-bearing ventral tubercles; dimensions given in <xref ref-type="table" rid="T8">Table 8</xref>. Legs in order of length, 2 (14.05), 4 (9.43), 3 (5.90), 1 (5.73); metatarsus 2 with about 12 false articulations, femora without false articulations; tarsi 1–4 with 6, 12, 6(7), 9 articles respectively. Lengths of leg segments given in <xref ref-type="table" rid="T8">Table 8</xref>. Length/width ratios of femora, in order: 8.25, 36.8, 9.0, 28.2. Leg femora with typical ornamentation.</p><p>Genital operculum broadly rounded, separated from sternite by suture. Ovipositor typical of genus.</p><table-wrap id="T8" position="float" orientation="portrait"><label>Table 8.</label><caption><p>Appendage article measurements of <tp:taxon-name>Trilasma petersprousei</tp:taxon-name> sp. n. female.</p></caption><table><tr><th rowspan="1" colspan="1"/><th rowspan="1" colspan="1">Femur</th><th rowspan="1" colspan="1">Patella</th><th rowspan="1" colspan="1">Tibia</th><th rowspan="1" colspan="1">Metatarsus</th><th rowspan="1" colspan="1">Tarsus</th></tr><tr><td rowspan="1" colspan="1">Palpus</td><td rowspan="1" colspan="1">1.00</td><td rowspan="1" colspan="1">0.86</td><td rowspan="1" colspan="1">0.70</td><td rowspan="1" colspan="1">---</td><td rowspan="1" colspan="1">0.44</td></tr><tr><td rowspan="1" colspan="1">Leg 1</td><td rowspan="1" colspan="1">1.65</td><td rowspan="1" colspan="1">0.60</td><td rowspan="1" colspan="1">1.08</td><td rowspan="1" colspan="1">1.15</td><td rowspan="1" colspan="1">1.25</td></tr><tr><td rowspan="1" colspan="1">Leg 2</td><td rowspan="1" colspan="1">4.05</td><td rowspan="1" colspan="1">0.90</td><td rowspan="1" colspan="1">3.10</td><td rowspan="1" colspan="1">3.50</td><td rowspan="1" colspan="1">2.50</td></tr><tr><td rowspan="1" colspan="1">Leg 3</td><td rowspan="1" colspan="1">1.80</td><td rowspan="1" colspan="1">0.50</td><td rowspan="1" colspan="1">1.30</td><td rowspan="1" colspan="1">1.05</td><td rowspan="1" colspan="1">1.25</td></tr><tr><td rowspan="1" colspan="1">Leg 4</td><td rowspan="1" colspan="1">3.10</td><td rowspan="1" colspan="1">1.10</td><td rowspan="1" colspan="1">2.40</td><td rowspan="1" colspan="1">1.25</td><td rowspan="1" colspan="1">1.58</td></tr></table></table-wrap></tp:treatment-sec><tp:treatment-sec sec-type="Notes"><title>Notes.</title><p>While <tp:taxon-name>Trilasma petersprousei</tp:taxon-name> sp. n. has long, thin legs and palpi, it does not appear in any other way to be a troglobiont; the eyes are large and well-pigmented and it lacks the exaggerated median hood process of <tp:taxon-name>Trilasma sbordonii</tp:taxon-name>, a true troglobiont.</p><p>Hoya de las Guaguas (sometimes spelled Huahuas in Spanish) is an immense pit, 478 m (1565’) deep, developed in limestone of the Sierra Huasteca, and located at 21°31'56'N; 99°02'01.15W, about 460 m (1500’) asl. The entrance is large enough that sufficient light reaches the floor to sustain a plant community (P. Sprouse, pers. comm.).</p><!--PageBreak--></tp:treatment-sec></tp:taxon-treatment><tp:taxon-treatment><tp:treatment-meta><mixed-citation publication-type="journal"><person-group><name><surname>Shear</surname><given-names>William A.</given-names></name></person-group><article-title>
                    New species and records of ortholasmatine harvestmen from México, Honduras, and the western United States (Opiliones, Nemastomatidae, Ortholasmatinae)
                </article-title><source>Zookeys</source><day>30</day><month>7</month><year>2010</year><volume>2010</volume><issue>52</issue><fpage>9</fpage><lpage>46</lpage><pub-id pub-id-type="doi">10.3897/zookeys.52.471</pub-id></mixed-citation></tp:treatment-meta><tp:nomenclature><tp:taxon-name>
                                <tp:taxon-name-part taxon-name-part-type="genus">Trilasma</tp:taxon-name-part>
                                <tp:taxon-name-part taxon-name-part-type="species">chipinquensis</tp:taxon-name-part>
                                <object-id xmlns:xlink="http://www.w3.org/1999/xlink" xlink:type="simple">urn:lsid:zoobank.org:act:6C2FDB74-23B9-4266-92F9-FE96DD129CB6</object-id>
                            </tp:taxon-name><tp:taxon-status xmlns:xlink="http://www.w3.org/1999/xlink" xlink:type="simple">sp. n.</tp:taxon-status><xref ref-type="fig" rid="F4">Figs 17</xref><xref ref-type="fig" rid="F5">26</xref><xref ref-type="fig" rid="F11">50</xref></tp:nomenclature><tp:treatment-sec sec-type="Types"><title>Types.</title><p>Female holotype (AMNH) from Chipinque Mesa, Monterrey, Nuevo Léon, México, collected 24 June 1969 by Stewart B. Peck.</p></tp:treatment-sec><tp:treatment-sec sec-type="Diagnosis"><title>Diagnosis.</title><p>The paired median area tubercles are strongly developed in this species and project well above the level of the keels. Like trispinosum sp. n., there is a single false articulation in female femur 4, but trispinosum sp. n. has 3 lateral hood processes, while chipinquensis sp. n. has 2.</p><fig id="F11" position="float" orientation="portrait"><label>Figures 50, 51.</label><caption><p>Photographs of bodies, dorsal views. <bold>50</bold> female <tp:taxon-name>Trilasma chipinquensis</tp:taxon-name> sp. n. <bold>51</bold> male <tp:taxon-name>Trilasma hidalgo</tp:taxon-name> sp. n.</p></caption><graphic xmlns:xlink="http://www.w3.org/1999/xlink" xlink:href="ZooKeys-052-009-g011.jpg" position="float" orientation="portrait" xlink:type="simple"/></fig></tp:treatment-sec><tp:treatment-sec sec-type="Etymology"><title>Etymology.</title><p>The species epithet, an adjective, refers to the type locality.</p></tp:treatment-sec><tp:treatment-sec sec-type="Description"><title>Description.</title><p>Female holotype: total length, 2.7, width, 1.5. Color dark brown, nearly black (possibly artifact of preservation). Carapace arcuate, about 1.5X as wide as long, with complete lateral and posterior submarginal keels; pair of median keels connecting eye tubercle and innermost lateral hood process, lateral keels arising both on innermost and middle lateral hood processes. Two blunt lateral hood processes each about one-half as long as median hood process. Circumocular keels strongly developed, but subocular portion easily seen in dorsal view, eyes relatively small. Median hood process arising dorsally on eye tubercle, with nearly parallel sides, only slightly converging distally, length 0.95, width 0.40; median keels of carapace continuing as rows of lateral tubercles on median hood process, about 16 lateral tubercles, linearly connected; about 6 dorsal tubercles present, connected in a single row to one another but not to lateral tubercles. Metapeltidium free, complete keel along anterior margin, 6 tubercles posterior to keel, connected to it by single branch each. Scute 1.7 long, 1.5 wide. All keels well elevated above dorsum. Small keel cells present on areas 2–4; areas 2, 3 with 5–8 small cells in midline, area 4 with 10–12 small cells in transverse row about 2/3 width of scute. Paired median scute spines prominent, on all areas significantly larger than adjacent keel tubercles, standing well above keels; pair of spines also present on metapeltidium (<xref ref-type="fig" rid="F11">Fig. 50</xref>).</p><p>Chelicerae (<xref ref-type="fig" rid="F4">Fig. 17</xref>) with basal article 0.64 long, 0.21 wide, sparsely setose; distal article 0.60 long, 0.19 wide. Palpus (<xref ref-type="fig" rid="F5">Fig. 26</xref>) relatively slender, with dense vestiture of clavate setae; trochanter with two prominent seta-bearing ventral tubercles; dimensions given in <xref ref-type="table" rid="T9">Table 9</xref>. Legs in order of length, 2? (-), 4 (5.62), 3 (4.66), 1 (4.20); metatarsi without false articulations, femora 4 without single false articulation; tarsi 1–4 with 5, -, 7, 6 articles respectively (tarsi 2 missing). Lengths of leg segments given in <xref ref-type="table" rid="T9">Table 9</xref>. Length/width ratios of femora, in order: 5.56, 12.86, 5.56, 7.60. Leg femora with typical ornamentation.</p><!--PageBreak--><p>Genital operculum broadly rounded, separated from sternite by suture. Ovipositor typical of genus.</p><table-wrap id="T9" position="float" orientation="portrait"><label>Table 9.</label><caption><p>Appendage article measurements of <tp:taxon-name>Trilasma chipinquensis</tp:taxon-name> sp. n. female.</p></caption><table><tr><th rowspan="1" colspan="1"/><th rowspan="1" colspan="1">Femur</th><th rowspan="1" colspan="1">Patella</th><th rowspan="1" colspan="1">Tibia</th><th rowspan="1" colspan="1">Metatarsus</th><th rowspan="1" colspan="1">Tarsus</th></tr><tr><td rowspan="1" colspan="1">Palpus</td><td rowspan="1" colspan="1">0.80</td><td rowspan="1" colspan="1">0.32</td><td rowspan="1" colspan="1">0.30</td><td rowspan="1" colspan="1">---</td><td rowspan="1" colspan="1">0.40</td></tr><tr><td rowspan="1" colspan="1">Leg 1</td><td rowspan="1" colspan="1">1.00</td><td rowspan="1" colspan="1">0.40</td><td rowspan="1" colspan="1">0.64</td><td rowspan="1" colspan="1">1.20</td><td rowspan="1" colspan="1">0.96</td></tr><tr><td rowspan="1" colspan="1">Leg 2</td><td rowspan="1" colspan="1">1.80</td><td rowspan="1" colspan="1">0.60</td><td rowspan="1" colspan="1">1.10</td><td rowspan="1" colspan="1">---</td><td rowspan="1" colspan="1">---</td></tr><tr><td rowspan="1" colspan="1">Leg 3</td><td rowspan="1" colspan="1">1.00</td><td rowspan="1" colspan="1">0.46</td><td rowspan="1" colspan="1">1.00</td><td rowspan="1" colspan="1">1.20</td><td rowspan="1" colspan="1">1.00</td></tr><tr><td rowspan="1" colspan="1">Leg 4</td><td rowspan="1" colspan="1">1.52</td><td rowspan="1" colspan="1">0.50</td><td rowspan="1" colspan="1">1.00</td><td rowspan="1" colspan="1">1.40</td><td rowspan="1" colspan="1">1.20</td></tr></table></table-wrap></tp:treatment-sec><tp:treatment-sec sec-type="Notes"><title>Notes.</title><p>The holotype female was mentioned and briefly described by <xref ref-type="bibr" rid="B21">Shear and Gruber (1983)</xref>. The present examination resulted in some different observations, primarily in that I could not see the false articulation of the second femur observed in 1983. The second leg is absent from the left side, and broken off at the tibia-metatarsus joint on the right.</p><p>Chipinque Mesa is a ridge of the Sierra Madre Oriental overlooking the city of Monterrey, to the north. Approximate coordinates are 25°36'29.43N; 100°21'18W; elevation at the top of the ridge is 1524 m (5000’). Chipinque Mesa is now a part of the Parc Nacional Cumbre and is a popular sight-seeing destination for visitors to Monterrey. It is densely forested in pines.</p></tp:treatment-sec></tp:taxon-treatment><tp:taxon-treatment><tp:treatment-meta><mixed-citation publication-type="journal"><person-group><name><surname>Shear</surname><given-names>William A.</given-names></name></person-group><article-title>
                    New species and records of ortholasmatine harvestmen from México, Honduras, and the western United States (Opiliones, Nemastomatidae, Ortholasmatinae)
                </article-title><source>Zookeys</source><day>30</day><month>7</month><year>2010</year><volume>2010</volume><issue>52</issue><fpage>9</fpage><lpage>46</lpage><pub-id pub-id-type="doi">10.3897/zookeys.52.471</pub-id></mixed-citation></tp:treatment-meta><tp:nomenclature><tp:taxon-name>
                                <tp:taxon-name-part taxon-name-part-type="genus">Trilasma</tp:taxon-name-part>
                                <tp:taxon-name-part taxon-name-part-type="species">bolivari</tp:taxon-name-part>
                            </tp:taxon-name><tp:taxon-authority> Goodnight &amp; Goodnight, 1942</tp:taxon-authority><xref ref-type="fig" rid="F12">Figs 52, 53</xref><tp:nomenclature-citation-list><tp:nomenclature-citation><tp:taxon-name>Trilasma bolivari</tp:taxon-name><comment><xref ref-type="bibr" rid="B7">Goodnight and Goodnight 1942, p. 7</xref>; <xref ref-type="bibr" rid="B16">Roewer 1940, p. 56</xref>; <xref ref-type="bibr" rid="B21">Shear &amp; Gruber, 1983, p. 42.</xref></comment></tp:nomenclature-citation></tp:nomenclature-citation-list></tp:nomenclature><tp:treatment-sec sec-type="Notes"><title>Notes.</title><p><xref ref-type="bibr" rid="B21">Shear and Gruber (1983)</xref> provided a detailed description based on specimens from Llano Grande, Puebla, México, a location about 28 km due northwest of the type locality, Río Frío. Now, judging from Google Earth aerial photographs, both of these places have become heavily urbanized and it seems unlikely conditions exist any longer that could support this species. <xref ref-type="bibr" rid="B21">Shear and Gruber (1983)</xref> mapped some of the localities given by <xref ref-type="bibr" rid="B7">Goodnight and Goodnight (1942</xref>, <xref ref-type="bibr" rid="B9">1945b</xref>), but were not able to find all of them. Shear and Gruber expressed doubt about the identity of specimens from the Nevada de Colima, Jalisco, locality in particular; it is far separated from the others, as is the Guanajuato locality (<xref ref-type="bibr" rid="B7">Goodnight and Goodnight 1942</xref>). The presence of another species (see below) in Hidalgo, not far from the localities in Puebla and El Distrito Federal, suggests that at least the Guanajuato and Jalisco material may also represent undiagnosed species.</p><p>I no longer include <tp:taxon-name>Ruaxphilos petrunkevitchou</tp:taxon-name> Goodnight &amp; Goodnight in the synonymy of <tp:taxon-name>Trilasma bolivari</tp:taxon-name>, as <xref ref-type="bibr" rid="B21">Shear and Gruber (1983)</xref> did, because of the distance between the type localities (that of petrunkevitchou is in Veracruz). It is very likely that petrukevitchou is another species, but the type is an early instar that has not developed any of the species-diagnostic characters. Its identity can only be established by the collection of adults at the type locality.</p><p>I provide some new illustrations (<xref ref-type="fig" rid="F12">Figs 52, 53</xref>) for comparison with the other species described here as new. The illustrations are of a female specimen collected by Fred <!--PageBreak-->Coyle at the pass between Toluca and México City, Distrito Federal, on Rt. 15, elev. 3000 m (9800’) asl, on 4 June 1982.</p><fig id="F12" position="float" orientation="portrait"><label>Figures 52, 53.</label><caption><p>Scanning electron micrographs of female <tp:taxon-name>Trilasma bolivari</tp:taxon-name> <xref ref-type="bibr" rid="B7">Goodnight &amp; Goodnight 1942</xref> <bold>52</bold> body, dorsal view <bold>53</bold> hood, dorsal view.</p></caption><graphic xmlns:xlink="http://www.w3.org/1999/xlink" xlink:href="ZooKeys-052-009-g012.jpg" position="float" orientation="portrait" xlink:type="simple"/></fig></tp:treatment-sec></tp:taxon-treatment><tp:taxon-treatment><tp:treatment-meta><mixed-citation publication-type="journal"><person-group><name><surname>Shear</surname><given-names>William A.</given-names></name></person-group><article-title>
                    New species and records of ortholasmatine harvestmen from México, Honduras, and the western United States (Opiliones, Nemastomatidae, Ortholasmatinae)
                </article-title><source>Zookeys</source><day>30</day><month>7</month><year>2010</year><volume>2010</volume><issue>52</issue><fpage>9</fpage><lpage>46</lpage><pub-id pub-id-type="doi">10.3897/zookeys.52.471</pub-id></mixed-citation></tp:treatment-meta><tp:nomenclature><tp:taxon-name>
                                <tp:taxon-name-part taxon-name-part-type="genus">Trilasma</tp:taxon-name-part>
                                <tp:taxon-name-part taxon-name-part-type="species">hidalgo</tp:taxon-name-part>
                                <object-id xmlns:xlink="http://www.w3.org/1999/xlink" xlink:type="simple">urn:lsid:zoobank.org:act:1CA2B4A7-FC11-471B-A1DF-BF4236BDB5B2</object-id>
                            </tp:taxon-name><tp:taxon-status xmlns:xlink="http://www.w3.org/1999/xlink" xlink:type="simple">sp. n.</tp:taxon-status><xref ref-type="fig" rid="F4">Figs 18</xref><xref ref-type="fig" rid="F5">27</xref><xref ref-type="fig" rid="F6">40, 41</xref><xref ref-type="fig" rid="F11">51</xref><tp:nomenclature-citation-list><tp:nomenclature-citation><tp:taxon-name>Trilasma bolivari</tp:taxon-name><comment><xref ref-type="bibr" rid="B9">Goodnight &amp; Goodnight, 1945b</xref> (not 1942), p. 8, in part only.</comment></tp:nomenclature-citation></tp:nomenclature-citation-list></tp:nomenclature><tp:treatment-sec sec-type="Type"><title>Type.</title><p>Male holotype (TMM) from El Chico, Pachuco, Hidalgo, México, collected 1 January 1976, no collector named.</p></tp:treatment-sec><tp:treatment-sec sec-type="Diagnosis"><title>Diagnosis.</title><p>This species is closest to <tp:taxon-name>Trilasma bolivari</tp:taxon-name> sp. n., but differs from it in having fewer small cells on the scute, shorter, stouter legs, and less prominent scute area tubercles. In addition the dorsal tubercles on the median hood process of <tp:taxon-name>Trilasma bolivari</tp:taxon-name> sp. n. are much more numerous and are scattered over the stem of the process, with connections to the lateral tubercles; <tp:taxon-name>Trilasma hidalgo</tp:taxon-name> sp. n. has fewer dorsal tubercles which are arrayed in a line and only rarely connected to the lateral tubercles.</p></tp:treatment-sec><tp:treatment-sec sec-type="Etymology"><title>Etymology.</title><p>The species epithet is a noun in apposition, referring to the Mexican state of Hidalgo.</p></tp:treatment-sec><tp:treatment-sec sec-type="Description"><title>Description.</title><p>Male holotype: total length, 3.2, width, 1.3. Color dark brown, nearly black. Carapace arcuate, about 1.5X as wide as long, with complete lateral and posterior submarginal keels; pair of median keels connecting eye tubercle and innermost <!--PageBreak-->lateral hood process, lateral keels arising both on innermost and middle lateral hood processes. Two blunt lateral hood processes each about one-third as long as median hood process. Circumocular keels strongly developed, subocular portion especially prominent. Median hood process arising dorsally on eye tubercle, widest point past midline of length, length 1.0, width 0.4; median keels of carapace continuing as rows of lateral tubercles on median hood process, about 30 lateral tubercles, linearly connected; about 15 dorsal tubercles present, connected in a single row to one another but not to lateral tubercles. Metapeltidium free, complete keel along anterior margin, 8 tubercles posterior to keel, connected to it by single branch each. Scute 1.3 long, 1.3 wide. All keels well elevated above dorsum. Small keel cells present on areas 2–5; area 2 with 5 or 6 small cells in single transverse row; area 3 with 10 to 12 small cells in single transverse row, but row is slightly wider than row on area 2; area 4 with two paramedian groups of 2 or 3 small cells each; area 5 similar, but only 1 or 2 small cells. <!--PageBreak-->Paired median scute spines prominent, significantly larger than adjacent keel tubercles on areas 2–5 (<xref ref-type="fig" rid="F11">Fig. 51</xref>).</p><p>Chelicerae (<xref ref-type="fig" rid="F4">Fig. 18</xref>) with basal article 0.82 long, 0.28 wide, sparsely setose; second article 0.65 long, 0.22 wide. Palpus (<xref ref-type="fig" rid="F5">Fig. 27</xref>) stout, tibia, patella crassate, with dense vestiture of clavate setae; trochanter with two prominent seta-bearing ventral tubercles; dimensions given in <xref ref-type="table" rid="T10">Table 10</xref>. Legs in order of length, 2 (7.44), 4 (5.70), 3 (4.01), 1 (3.98); no false articulations; tarsi 1–4 with 4, 5, 5, 6 articles respectively. Lengths of leg segments given in <xref ref-type="table" rid="T10">Table 10</xref>. Length/width ratios of femora, in order: 4.58, 12.50. 4.58, 8.0. Leg femora with typical ornamentation.</p><p>Genital operculum broadly rounded, not separated from sternite by suture. Penis typical of genus (<xref ref-type="fig" rid="F6">Figs 40, 41</xref>).</p><table-wrap id="T10" position="float" orientation="portrait"><label>Table 10.</label><caption><p>Appendage article measurements of <tp:taxon-name>Trilasma hidalgo</tp:taxon-name> sp. n. male.</p></caption><table><tr><th rowspan="1" colspan="1"/><th rowspan="1" colspan="1">Femur</th><th rowspan="1" colspan="1">Patella</th><th rowspan="1" colspan="1">Tibia</th><th rowspan="1" colspan="1">Metatarsus</th><th rowspan="1" colspan="1">Tarsus</th></tr><tr><td rowspan="1" colspan="1">Palpus</td><td rowspan="1" colspan="1">0.80</td><td rowspan="1" colspan="1">0.56</td><td rowspan="1" colspan="1">0.44</td><td rowspan="1" colspan="1">---</td><td rowspan="1" colspan="1">0.37</td></tr><tr><td rowspan="1" colspan="1">Leg 1</td><td rowspan="1" colspan="1">1.10</td><td rowspan="1" colspan="1">0.60</td><td rowspan="1" colspan="1">0.80</td><td rowspan="1" colspan="1">0.70</td><td rowspan="1" colspan="1">0.78</td></tr><tr><td rowspan="1" colspan="1">Leg 2</td><td rowspan="1" colspan="1">2.00</td><td rowspan="1" colspan="1">0.70</td><td rowspan="1" colspan="1">1.70</td><td rowspan="1" colspan="1">1.60</td><td rowspan="1" colspan="1">1.44</td></tr><tr><td rowspan="1" colspan="1">Leg 3</td><td rowspan="1" colspan="1">1.10</td><td rowspan="1" colspan="1">0.56</td><td rowspan="1" colspan="1">0.90</td><td rowspan="1" colspan="1">0.65</td><td rowspan="1" colspan="1">0.80</td></tr><tr><td rowspan="1" colspan="1">Leg 4</td><td rowspan="1" colspan="1">1.60</td><td rowspan="1" colspan="1">0.60</td><td rowspan="1" colspan="1">1.60</td><td rowspan="1" colspan="1">0.90</td><td rowspan="1" colspan="1">1.00</td></tr></table></table-wrap></tp:treatment-sec><tp:treatment-sec sec-type="Notes"><title>Notes.</title><p>“El Chico” doubtless refers to what is now Parque Nacional El Chico, located north of the city of Pachuca. The Parque is extensive but approximate coordinates are 20°12'26N; 98°43'52W; elevations within the park range from 2300–3090 m (7540–10131’) asl. The mountains are covered with a dense pine forest, with fir at the higher elevations. <xref ref-type="bibr" rid="B9">Goodnight and Goodnight (1945b)</xref> reported <tp:taxon-name>Trilasma bolivari</tp:taxon-name> from three separate collections at this place; those specimens (AMNH, not re-examined for this study) are undoubtedly hidalgo.</p></tp:treatment-sec></tp:taxon-treatment><tp:taxon-treatment><tp:treatment-meta><mixed-citation publication-type="journal"><person-group><name><surname>Shear</surname><given-names>William A.</given-names></name></person-group><article-title>
                    New species and records of ortholasmatine harvestmen from México, Honduras, and the western United States (Opiliones, Nemastomatidae, Ortholasmatinae)
                </article-title><source>Zookeys</source><day>30</day><month>7</month><year>2010</year><volume>2010</volume><issue>52</issue><fpage>9</fpage><lpage>46</lpage><pub-id pub-id-type="doi">10.3897/zookeys.52.471</pub-id></mixed-citation></tp:treatment-meta><tp:nomenclature><tp:taxon-name>
                                <tp:taxon-name-part taxon-name-part-type="genus">Trilasma</tp:taxon-name-part>
                                <tp:taxon-name-part taxon-name-part-type="species">tropicum</tp:taxon-name-part>
                                <object-id xmlns:xlink="http://www.w3.org/1999/xlink" xlink:type="simple">urn:lsid:zoobank.org:act:58A227AB-0922-4C73-A739-510A54F7732F</object-id>
                            </tp:taxon-name><tp:taxon-status xmlns:xlink="http://www.w3.org/1999/xlink" xlink:type="simple">sp. n.</tp:taxon-status><xref ref-type="fig" rid="F4">Figs 19</xref><xref ref-type="fig" rid="F5">28, 29</xref><xref ref-type="fig" rid="F6">38, 39</xref><xref ref-type="fig" rid="F10">49</xref><xref ref-type="fig" rid="F13">54, 55</xref></tp:nomenclature><tp:treatment-sec sec-type="Types"><title>Types.</title><p>Male holotype and female paratype from “Las Ventas, Honduras,” collected 11 February 1939 by R. V. Chamberlin (AMNH).</p></tp:treatment-sec><tp:treatment-sec sec-type="Diagnosis"><title>Diagnosis.</title><p>The short, relatively crassate legs and the extremely prominent subocular keels (<xref ref-type="fig" rid="F13">Fig. 55</xref>) separate this species from others. <tp:taxon-name>Trilasma ranchonuevo</tp:taxon-name> sp. n. (Tamaulipas, México) has false articulations in femora 2 and 4 that are absent in <tp:taxon-name>Trilasma tropicum</tp:taxon-name> sp. n. The male has an acute dorsal knob on the basal article of the chelicerae, as well as the tooth on the second article.</p><fig id="F13" position="float" orientation="portrait"><label>Figures 54, 55.</label><caption><p>Scanning electron micrographs of female <tp:taxon-name>Trilasma tropicum</tp:taxon-name> sp. n. <bold>54</bold> body, dorsal view <bold>55</bold> eye tubercle, dorsal view.</p></caption><graphic xmlns:xlink="http://www.w3.org/1999/xlink" xlink:href="ZooKeys-052-009-g013.jpg" position="float" orientation="portrait" xlink:type="simple"/></fig></tp:treatment-sec><tp:treatment-sec sec-type="Etymology"><title>Etymology.</title><p>The species epithet refers to the occurrence of the species in the Neotropics.</p></tp:treatment-sec><tp:treatment-sec sec-type="Description"><title>Description.</title><p>Male holotype: total length, 2.5, width, 1.4. Color uniform light chestnut brown, metatarsi and tarsi of legs 3, 4 whitish yellow. Nonsexual characters as in female (see <xref ref-type="fig" rid="F13">Figs 54, 55</xref>, and description, below), but dorsal ornament reduced, partially obscured in holotype by secretion; median hood process 0.80 long, 0.3 wide. Scute 1.4 long, 1.4 wide.</p><p>Chelicera (<xref ref-type="fig" rid="F4">Fig. 19</xref>) without gland on basal article but with dorsal, conical protuberance, second article with forward-projecting tooth, basal article 0.50 long, 0.21 wide; distal article 0.55 long, 0.19 wide. Palpal patellae and tibiae swollen, epigamic glands probably present but not marked by patches of fine setae (<xref ref-type="fig" rid="F5">Fig. 29</xref>), dimensions of palpus given in <xref ref-type="table" rid="T11">Table 11</xref>. Legs in order of length, 2 (6.44), 4 (5.34), 3 (3.76) , 1 <!--PageBreak-->(3.80); legs lacking false articulations; tarsi 1–4 with 5, 5, 6, 7 articles respectively. Lengths of leg segments given in <xref ref-type="table" rid="T11">Table 11</xref>. Length/width ratios of femora, in order: 4.5, 10.7, 4.2, 7.8.</p><p>Genital operculum broadly rounded, marginate, with two small, lateral notches. Penis typical (<xref ref-type="fig" rid="F6">Figs 38, 39</xref>).</p><p>Female paratype: The female paratype (<xref ref-type="fig" rid="F13">Figs 54, 55</xref>) is mounted on a SEM stub, therefore it was not possible to get accurate measurements of the appendages. Total length, 2.9, width, 1.8. Carapace arcuate, about twice as wide as long, with complete lateral and posterior submarginal keels; pair of median keels connect eye tubercle and innermost lateral hood process, lateral keels also arising on innermost lateral hood process. Two blunt lateral hood processes each about one-fourth as long as median hood process. Circumocular keels prominent, subocular portion strongly developed, eyes of usual size. Median hood process arising rostrally on eye tubercle, relatively narrow, length 0.8, width 0.3, ten fenestrations on each side, sides nearly parallel; median keels of carapace continue as rows of reduced lateral tubercles on median hood process, about 20–22 lateral tubercles, linearly connected; about 8 dorsal tubercles present, connected to each other but not to lateral tubercles. Metapeltidium free, complete keel along anterior margin, 10 tubercles posterior to keel, connected to it by single branch each. Scute 1.7 long, 1.7 wide. All keels relatively low. Small keel cells of scute area 1 present, small keel cell rows progressively wider posteriorly, widest on area 4; small cells of area 5 few, in two small groups near midline. Paired median scute spines moderately developed, on areas 4 distinctly larger than adjacent keel tubercles.</p><p>Chelicerae as described for male, but lacking dorsal protuberance on basal article, tooth on second article. Palpus (<xref ref-type="fig" rid="F5">Fig. 28</xref>) as in male but patellae and tibiae not swollen. Legs in order of length, 2, 4, 3, 1; leg articles without false articulations. Leg femora with typical ornamentation.</p><p>Genital operculum broadly rounded, marginate, with suture.</p><table-wrap id="T11" position="float" orientation="portrait"><label>Table 11.</label><caption><p>Appendage article measurements of <tp:taxon-name>Trilasma tropicum</tp:taxon-name> sp. n. male.</p></caption><table><tr><th rowspan="1" colspan="1"/><th rowspan="1" colspan="1">Femur</th><th rowspan="1" colspan="1">Patella</th><th rowspan="1" colspan="1">Tibia</th><th rowspan="1" colspan="1">Metatarsus</th><th rowspan="1" colspan="1">Tarsus</th></tr><tr><td rowspan="1" colspan="1">Palpus</td><td rowspan="1" colspan="1">0.72</td><td rowspan="1" colspan="1">0.60</td><td rowspan="1" colspan="1">0.46</td><td rowspan="1" colspan="1">---</td><td rowspan="1" colspan="1">0.30</td></tr><tr><td rowspan="1" colspan="1">Leg 1</td><td rowspan="1" colspan="1">0.90</td><td rowspan="1" colspan="1">0.46</td><td rowspan="1" colspan="1">0.64</td><td rowspan="1" colspan="1">0.90</td><td rowspan="1" colspan="1">0.90</td></tr><tr><td rowspan="1" colspan="1">Leg 2</td><td rowspan="1" colspan="1">1.50</td><td rowspan="1" colspan="1">0.56</td><td rowspan="1" colspan="1">1.08</td><td rowspan="1" colspan="1">2.00</td><td rowspan="1" colspan="1">1.30</td></tr><tr><td rowspan="1" colspan="1">Leg 3</td><td rowspan="1" colspan="1">0.84</td><td rowspan="1" colspan="1">0.50</td><td rowspan="1" colspan="1">0.66</td><td rowspan="1" colspan="1">0.80</td><td rowspan="1" colspan="1">0.96</td></tr><tr><td rowspan="1" colspan="1">Leg 4</td><td rowspan="1" colspan="1">1.40</td><td rowspan="1" colspan="1">0.56</td><td rowspan="1" colspan="1">1.28</td><td rowspan="1" colspan="1">1.00</td><td rowspan="1" colspan="1">1.10</td></tr></table></table-wrap></tp:treatment-sec><tp:treatment-sec sec-type="Notes"><title>Notes.</title><p>I mounted the only female on an SEM stub under the impression there was a second female in the collection, but the second specimen turned out to be a male. Thus measurements of the appendages of the female became impossible, but there is no reason not to suspect that the typical sexual dimorphism in appendage lengths is characteristic of this species.</p><p>Las Ventas is not listed for Honduras by the U. S. Board on Geographical Names (http://geonames.nga.mil/ggmagaz), nor could it be found by Google Earth. There <!--PageBreak-->are four places named Las Ventanas and one called Las Ventanillas, scattered in four different departments of Honduras. There is a village of Las Ventas in El Salvador (13°35'58.55N; 88°21'00W; 365 m (1050’) asl) but it is in the central part of the country, not close to the border with Honduras. Otherwise the name evidently is not used for a populated place in Central America. The type locality is therefore in doubt, but because the collection was made 70 years ago, it is possible “Las Ventas” was in existence then in Honduras, having since disappeared from geographic databases, or the label is a lapsus for one of the Las Ventanas. In any case, if this species is really from Honduras, it occurs farther south than any New World dyspnoan, at approximately the same latitude as <tp:taxon-name>Cladolasma angka</tp:taxon-name> in Thailand.</p></tp:treatment-sec></tp:taxon-treatment></tp:taxon-treatment><ref-list><ref id="B21"><mixed-citation xmlns:xlink="http://www.w3.org/1999/xlink" xlink:type="simple"><person-group><name name-style="western"><surname>Shear</surname><given-names>WA</given-names></name><name name-style="western"><surname>Gruber</surname><given-names>J</given-names></name></person-group> (<year>1983</year>)<article-title> The opilionid subfamily Ortholasmatinae (Opiliones, Troguloidea, Nemastomatidae).</article-title><source>American Museum Novitates</source><volume>2757</volume>: <fpage>1</fpage>-<lpage>65</lpage>.</mixed-citation></ref><ref id="B20"><mixed-citation xmlns:xlink="http://www.w3.org/1999/xlink" xlink:type="simple"><person-group><name name-style="western"><surname>Shear</surname><given-names>WA</given-names></name></person-group> (<year>2006</year>)<article-title> Martensolasma jocheni, a new genus and species of harvestman from México (Opiliones, Nemastomatidae, Ortholasmatinae).</article-title><source>Zootaxa</source><volume>1325</volume>: <fpage>191</fpage>-<lpage>198</lpage>.</mixed-citation></ref><ref id="B31"><mixed-citation xmlns:xlink="http://www.w3.org/1999/xlink" xlink:type="simple"><person-group><name name-style="western"><surname>Suzuki</surname><given-names>S</given-names></name></person-group> (<year>1963</year>)<article-title> Cladolasma parvula, gen. et sp. nov. (Trogulidae: Opiliones) from Japan.</article-title><source>Annotationes zoologicae japonenses</source><volume>36</volume>: <fpage>40</fpage>-<lpage>43</lpage>.</mixed-citation></ref><ref id="B17"><mixed-citation xmlns:xlink="http://www.w3.org/1999/xlink" xlink:type="simple"><person-group><name name-style="western"><surname>Schwendinger</surname><given-names>PJ</given-names></name><name name-style="western"><surname>Gruber</surname><given-names>J</given-names></name></person-group> (<year>1992</year>)<article-title> A new Dendrolasma (Opiliones, Nemastomatidae) from Thailand.</article-title><source>Bulletin of the British Arachnological Society</source><volume>9</volume>: <fpage>57</fpage>-<lpage>60</lpage>.</mixed-citation></ref><ref id="B1"><mixed-citation xmlns:xlink="http://www.w3.org/1999/xlink" xlink:type="simple"><person-group><name name-style="western"><surname>Banks</surname><given-names>N</given-names></name></person-group> (<year>1894</year>)<article-title> The Nemastomatidae and Trogulidae of the United States.</article-title><source>Psyche</source><volume>7</volume>: <fpage>11</fpage>-<lpage>12</lpage>.</mixed-citation></ref><ref id="B22"><mixed-citation xmlns:xlink="http://www.w3.org/1999/xlink" xlink:type="simple"><person-group><name name-style="western"><surname>Shear</surname><given-names>WA</given-names></name><name name-style="western"><surname>Gruber</surname><given-names>J</given-names></name></person-group> (<year>1987</year>)<article-title> Ortholasma setulipes Shear and Gruber is a synonym of Ortholasma coronadense Cockerell.</article-title><source>Journal of Arachnology</source><volume>15</volume>: <fpage>134</fpage>-<lpage>135</lpage>.</mixed-citation></ref><ref id="B24"><mixed-citation xmlns:xlink="http://www.w3.org/1999/xlink" xlink:type="simple"><person-group><name name-style="western"><surname>Shear</surname><given-names>WA</given-names></name><name name-style="western"><surname>Shelley</surname><given-names>RM</given-names></name></person-group> (<year>2008</year>)<article-title> Cave millipeds of the United States. VI. Sequoiadesmus krejcae, n. gen., sp. n., from Sequoia and Kings Canyon National Parks, California, USA (Diplopoda, Polydesmida, Polydesmidea, Macrosternodesmidae).</article-title><source>Zootaxa</source><volume>1693</volume>: <fpage>41</fpage>-<lpage>48</lpage>.</mixed-citation></ref><ref id="B7"><mixed-citation xmlns:xlink="http://www.w3.org/1999/xlink" xlink:type="simple"><person-group><name name-style="western"><surname>Goodnight</surname><given-names>CJ</given-names></name><name name-style="western"><surname>Goodnight</surname><given-names>M</given-names></name></person-group> (<year>1942</year>)<article-title> Phalangida from México.</article-title><source>American Museum Novitates</source><volume>1211</volume>: <fpage>1</fpage>-<lpage>18</lpage>.</mixed-citation></ref><ref id="B8"><mixed-citation xmlns:xlink="http://www.w3.org/1999/xlink" xlink:type="simple"><person-group><name name-style="western"><surname>Goodnight</surname><given-names>CJ</given-names></name><name name-style="western"><surname>Goodnight</surname><given-names>M</given-names></name></person-group> (<year>1945a</year>)<article-title> A representative of the Ischyropsalidae from México.</article-title><source>Transactions of the Connecticut Academy of Sciences</source><volume>36</volume>: <fpage>249</fpage>-<lpage>252</lpage>.</mixed-citation></ref><ref id="B16"><mixed-citation xmlns:xlink="http://www.w3.org/1999/xlink" xlink:type="simple"><person-group><name name-style="western"><surname>Roewer,</surname><given-names>CF</given-names></name></person-group> (<year>1940</year>)<article-title> Neue Assamiidae und Trogulidae. Weitere Weberknechte X (10. Ergänzung der “Weberknechte der Erde,” 1923).</article-title><source>Veröffentlichungen aus den Deutschen Kolonial-und-Übersee Museum in Bremen (Bremen)</source><volume>3</volume>: <fpage>1</fpage>-<lpage>31</lpage>.</mixed-citation></ref><ref id="B9"><mixed-citation xmlns:xlink="http://www.w3.org/1999/xlink" xlink:type="simple"><person-group><name name-style="western"><surname>Goodnight</surname><given-names>CJ</given-names></name><name name-style="western"><surname>Goodnight</surname><given-names>M</given-names></name></person-group> (<year>1945b</year>)<article-title> Additional Phalangida from Mexico.</article-title><source>American Museum Novitates</source><volume>1281</volume>: <fpage>1</fpage>-<lpage>17</lpage>.</mixed-citation></ref></ref-list></tp:taxon-treatment>
